# Supplementary material for: The distribution of the vascular plants on the North Frisian Island, Amrum
Source: Biodivers Data J. 2014 Jun 10;(2):e1108. doi: 10.3897/BDJ.2.e1108 (PMC4092326; doi:10.3897/BDJ.2.e1108)
Supplement: Supplementary material 1 — The distribution of the vascular plants on the North Frisian Island, Amrum [file biodiversity_data_journal-2-e1108-s001.zip]

Archive with 3 entries (2 files):
- Vascular plant survey of Amrum 2007-2008/
- Vascular plant survey of Amrum 2007-2008/meta.xml
- Vascular plant survey of Amrum 2007-2008/VascularPlantSurveyOfAmrum2007-2008.csv
