# Supplementary material for: The distribution of the vascular plants on the North Frisian Island, Amrum
Source: Biodivers Data J. 2014 Jun 10;(2):e1108. doi: 10.3897/BDJ.2.e1108 (PMC4092326; doi:10.3897/BDJ.2.e1108)
Supplement: Supplementary material 1 — The distribution of the vascular plants on the North Frisian Island, Amrum [file biodiversity_data_journal-2-e1108-s001.zip › Vascular plant survey of Amrum 2007-2008/meta.xml]

<?xml version="1.0"?>
<archive xmlns="http://rs.tdwg.org/dwc/text/">
	<core encoding="UTF-8" linesTerminatedBy="\r\n" fieldsTerminatedBy="," fieldsEnclosedBy="&quot;" ignoreHeaderLines="1" rowType="http://rs.tdwg.org/dwc/terms/Occurrence">
		<files>
			<location>VascularPlantSurveyOfAmrum2007-2008.csv</location>
		</files>
		<id index="25"/>
		<field index="0" term="http://rs.tdwg.org/dwc/terms/genus"/>
		<field index="1" term="http://rs.tdwg.org/dwc/terms/specificEpithet"/>
		<field index="2" term="http://rs.tdwg.org/dwc/terms/taxonRank"/>
		<field index="3" term="http://rs.tdwg.org/dwc/terms/infraspecificEpithet"/>
		<field index="4" term="http://rs.tdwg.org/dwc/terms/scientificName"/>
		<field index="5" term="http://rs.tdwg.org/dwc/terms/kingdom"/>
		<field index="6" term="http://rs.tdwg.org/dwc/terms/family"/>
		<field index="7" term="http://rs.tdwg.org/dwc/terms/vernacularName"/>
		<field index="8" term="http://rs.tdwg.org/dwc/terms/nomenclaturalCode"/>
		<field index="9" term="http://rs.tdwg.org/dwc/terms/identifiedBy"/>
		<field index="10" term="http://rs.tdwg.org/dwc/terms/recordedBy"/>
		<field index="11" term="http://purl.org/dc/terms/language"/>
		<field index="12" term="http://purl.org/dc/terms/rights"/>
		<field index="13" term="http://purl.org/dc/terms/rightsHolder"/>
		<field index="14" term="http://rs.tdwg.org/dwc/terms/datasetID"/>
		<field index="15" term="http://rs.tdwg.org/dwc/terms/datasetName"/>
		<field index="16" term="http://rs.tdwg.org/dwc/terms/basisOfRecord"/>
		<field index="17" term="http://rs.tdwg.org/dwc/terms/occurrenceStatus"/>
		<field index="18" term="http://rs.tdwg.org/dwc/terms/individualCount"/>
		<field index="19" term="http://rs.tdwg.org/dwc/terms/eventDate"/>
		<field index="20" term="http://rs.tdwg.org/dwc/terms/month"/>
		<field index="21" term="http://rs.tdwg.org/dwc/terms/year"/>
		<field index="22" term="http://rs.tdwg.org/dwc/terms/occurrenceRemarks"/>
		<field index="23" term="http://rs.tdwg.org/dwc/terms/establishmentMeans"/>
		<field index="24" term="http://rs.tdwg.org/dwc/terms/occurrenceID"/>
		<field index="25" term="http://rs.tdwg.org/dwc/terms/locality"/>
		<field index="26" term="http://rs.tdwg.org/dwc/terms/higherGeography"/>
		<field index="27" term="http://rs.tdwg.org/dwc/terms/islandGroup"/>
		<field index="28" term="http://rs.tdwg.org/dwc/terms/island"/>
		<field index="29" term="http://rs.tdwg.org/dwc/terms/country"/>
		<field index="30" term="http://rs.tdwg.org/dwc/terms/countryCode"/>
		<field index="31" term="http://rs.tdwg.org/dwc/terms/stateProvince"/>
		<field index="32" term="http://rs.tdwg.org/dwc/terms/continent"/>
		<field index="33" term="http://rs.tdwg.org/dwc/terms/verbatimCoordinates"/>
		<field index="34" term="http://rs.tdwg.org/dwc/terms/verbatimSRS"/>
		<field index="35" term="http://rs.tdwg.org/dwc/terms/footprintWKT"/>
		<field index="36" term="http://rs.tdwg.org/dwc/terms/footprintSRS"/>
		<field index="37" term="http://rs.tdwg.org/dwc/terms/habitat"/>
		<field index="38" term="http://rs.tdwg.org/dwc/terms/coordinateUncertaintyInMeters"/>
		<field index="39" term="http://rs.tdwg.org/dwc/terms/decimalLongitude"/>
		<field index="40" term="http://rs.tdwg.org/dwc/terms/decimalLatitude"/>
		<field index="41" term="http://rs.tdwg.org/dwc/terms/geodeticDatum"/>
		<field index="42" term="http://rs.tdwg.org/dwc/terms/pointRadiusSpatialFit"/>
	</core>
</archive>
