# Supplementary material for: The distribution of the vascular plants on the North Frisian Island, Amrum
Source: Biodivers Data J. 2014 Jun 10;(2):e1108. doi: 10.3897/BDJ.2.e1108 (PMC4092326; doi:10.3897/BDJ.2.e1108)
Supplement: Supplementary material 1 — The distribution of the vascular plants on the North Frisian Island, Amrum [file biodiversity_data_journal-2-e1108-s001.zip › Vascular plant survey of Amrum 2007-2008/VascularPlantSurveyOfAmrum2007-2008.csv]

genus	specificEpithet	taxonRank	infraspecificEpithet	scientificName	kingdom	family	vernacularName	nomenclaturalCode	identifiedBy	recordedBy	language	rights	rightsHolder	datasetID	datasetName	basisOfRecord	occurrenceStatus	individualCount	eventDate	month	year	occurrenceRemarks	establishmentMeans	occurrenceID	locality	higherGeography	islandGroup	island	country	countryCode	stateProvince	continent	verbatimCoordinates	verbatimSRS	footprintWKT	footprintSRS	habitat	coordinateUncertaintyInMeters	decimalLongitude	decimalLatitude	geodeticDatum	pointRadiusSpatialFit
Atriplex	littoralis	species		Atriplex littoralis L.	Plantae	Amaranthaceae	Grass-leaved Orache	ICBN	Quentin J. Groom	Quentin J. Groom	en	CC0 - No Rights Reserved	Quentin J. Groom	e8ad0d98-7f7f-4c76-af44-fb2eccd08e44	Vascular plants of Amrum 2007-2008	HumanObservation				8	2007			7acffbef-5c5f-4dcc-81ff-c42c2206b463	Steenoder Klift	Europe; Germany; Schleswig-Holstein; Amrum	Frisian Islands	Amrum	Germany	DE	Schleswig-Holstein	Europe	3459000E 6057000N	EPSG:31467	POLYGON ((3459000 6057000, 3460000 6057000, 3460000 6058000, 3459000 6058000, 3459000 6057000))	PROJCS["DHDN / Gauss-Kruger zone 3", GEOGCS["DHDN", DATUM["Deutsches_Hauptdreiecksnetz", SPHEROID["Bessel 1841",6377397.155,299.1528128, AUTHORITY["EPSG","7004"]], AUTHORITY["EPSG","6314"]], PRIMEM["Greenwich",0, AUTHORITY["EPSG","8901"]], UNIT["degree",0.01745329251994328, AUTHORITY["EPSG","9122"]], AUTHORITY["EPSG","4314"]], UNIT["metre",1, AUTHORITY["EPSG","9001"]], PROJECTION["Transverse_Merc…	Sea shore, grazing land and crops	707	8.37156094	54.64542376	EPSG:4326	1.5707
Atriplex	littoralis	species		Atriplex littoralis L.	Plantae	Amaranthaceae	Grass-leaved Orache	ICBN	Quentin J. Groom	Quentin J. Groom	en	CC0 - No Rights Reserved	Quentin J. Groom	e8ad0d98-7f7f-4c76-af44-fb2eccd08e44	Vascular plants of Amrum 2007-2008	HumanObservation				8	2007			6d96f1ee-2d7e-4f22-b242-1e6bcf86ec4c	Nebel	Europe; Germany; Schleswig-Holstein; Amrum	Frisian Islands	Amrum	Germany	DE	Schleswig-Holstein	Europe	3458000E 6058000N	EPSG:31467	POLYGON ((3458000 6058000, 3459000 6058000, 3459000 6059000, 3458000 6059000, 3458000 6058000))	PROJCS["DHDN / Gauss-Kruger zone 3", GEOGCS["DHDN", DATUM["Deutsches_Hauptdreiecksnetz", SPHEROID["Bessel 1841",6377397.155,299.1528128, AUTHORITY["EPSG","7004"]], AUTHORITY["EPSG","6314"]], PRIMEM["Greenwich",0, AUTHORITY["EPSG","8901"]], UNIT["degree",0.01745329251994328, AUTHORITY["EPSG","9122"]], AUTHORITY["EPSG","4314"]], UNIT["metre",1, AUTHORITY["EPSG","9001"]], PROJECTION["Transverse_Merc…	Town, saltmarsh, grazing	707	8.35592988	54.65432528	EPSG:4326	1.5707
Atriplex	littoralis	species		Atriplex littoralis L.	Plantae	Amaranthaceae	Grass-leaved Orache	ICBN	Quentin J. Groom	Quentin J. Groom	en	CC0 - No Rights Reserved	Quentin J. Groom	e8ad0d98-7f7f-4c76-af44-fb2eccd08e44	Vascular plants of Amrum 2007-2008	HumanObservation				8	2007			8ea96d1c-1ebb-471c-83f7-51a9af6c561a	Nebel beach 2	Europe; Germany; Schleswig-Holstein; Amrum	Frisian Islands	Amrum	Germany	DE	Schleswig-Holstein	Europe	3455000E 6057000N	EPSG:31467	POLYGON ((3455000 6057000, 3456000 6057000, 3456000 6058000, 3455000 6058000, 3455000 6057000))	PROJCS["DHDN / Gauss-Kruger zone 3", GEOGCS["DHDN", DATUM["Deutsches_Hauptdreiecksnetz", SPHEROID["Bessel 1841",6377397.155,299.1528128, AUTHORITY["EPSG","7004"]], AUTHORITY["EPSG","6314"]], PRIMEM["Greenwich",0, AUTHORITY["EPSG","8901"]], UNIT["degree",0.01745329251994328, AUTHORITY["EPSG","9122"]], AUTHORITY["EPSG","4314"]], UNIT["metre",1, AUTHORITY["EPSG","9001"]], PROJECTION["Transverse_Merc…		707	8.3096047	54.64508679	EPSG:4326	1.5707
Atriplex	littoralis	species		Atriplex littoralis L.	Plantae	Amaranthaceae	Grass-leaved Orache	ICBN	Quentin J. Groom	Quentin J. Groom	en	CC0 - No Rights Reserved	Quentin J. Groom	e8ad0d98-7f7f-4c76-af44-fb2eccd08e44	Vascular plants of Amrum 2007-2008	HumanObservation			20/08/2007	8	2007			c5d5a17b-f92c-4f88-bd4b-fc162220d09f	Ann-Lunn east	Europe; Germany; Schleswig-Holstein; Amrum	Frisian Islands	Amrum	Germany	DE	Schleswig-Holstein	Europe	3458000E 6060000N	EPSG:31467	POLYGON ((3458000 6060000, 3459000 6060000, 3459000 6061000, 3458000 6061000, 3458000 6060000))	PROJCS["DHDN / Gauss-Kruger zone 3", GEOGCS["DHDN", DATUM["Deutsches_Hauptdreiecksnetz", SPHEROID["Bessel 1841",6377397.155,299.1528128, AUTHORITY["EPSG","7004"]], AUTHORITY["EPSG","6314"]], PRIMEM["Greenwich",0, AUTHORITY["EPSG","8901"]], UNIT["degree",0.01745329251994328, AUTHORITY["EPSG","9122"]], AUTHORITY["EPSG","4314"]], UNIT["metre",1, AUTHORITY["EPSG","9001"]], PROJECTION["Transverse_Merc…		707	8.35564588	54.67229082	EPSG:4326	1.5707
Atriplex	littoralis	species		Atriplex littoralis L.	Plantae	Amaranthaceae	Grass-leaved Orache	ICBN	Quentin J. Groom	Quentin J. Groom	en	CC0 - No Rights Reserved	Quentin J. Groom	e8ad0d98-7f7f-4c76-af44-fb2eccd08e44	Vascular plants of Amrum 2007-2008	HumanObservation			23/08/2007	8	2007			bc200809-3986-4234-9f3d-970ab72799e2	East Steenodde	Europe; Germany; Schleswig-Holstein; Amrum	Frisian Islands	Amrum	Germany	DE	Schleswig-Holstein	Europe	3460000E 6055000N	EPSG:31467	POLYGON ((3460000 6055000, 3461000 6055000, 3461000 6056000, 3460000 6056000, 3460000 6055000))	PROJCS["DHDN / Gauss-Kruger zone 3", GEOGCS["DHDN", DATUM["Deutsches_Hauptdreiecksnetz", SPHEROID["Bessel 1841",6377397.155,299.1528128, AUTHORITY["EPSG","7004"]], AUTHORITY["EPSG","6314"]], PRIMEM["Greenwich",0, AUTHORITY["EPSG","8901"]], UNIT["degree",0.01745329251994328, AUTHORITY["EPSG","9122"]], AUTHORITY["EPSG","4314"]], UNIT["metre",1, AUTHORITY["EPSG","9001"]], PROJECTION["Transverse_Merc…		707	8.38732007	54.62753732	EPSG:4326	1.5707
Atriplex	littoralis	species		Atriplex littoralis L.	Plantae	Amaranthaceae	Grass-leaved Orache	ICBN	Quentin J. Groom	Quentin J. Groom	en	CC0 - No Rights Reserved	Quentin J. Groom	e8ad0d98-7f7f-4c76-af44-fb2eccd08e44	Vascular plants of Amrum 2007-2008	HumanObservation				8	2007			317aa963-be23-4f75-8614-c16205e67c72	Steenodde, west	Europe; Germany; Schleswig-Holstein; Amrum	Frisian Islands	Amrum	Germany	DE	Schleswig-Holstein	Europe	3460000E 6056000N	EPSG:31467	POLYGON ((3460000 6056000, 3461000 6056000, 3461000 6057000, 3460000 6057000, 3460000 6056000))	PROJCS["DHDN / Gauss-Kruger zone 3", GEOGCS["DHDN", DATUM["Deutsches_Hauptdreiecksnetz", SPHEROID["Bessel 1841",6377397.155,299.1528128, AUTHORITY["EPSG","7004"]], AUTHORITY["EPSG","6314"]], PRIMEM["Greenwich",0, AUTHORITY["EPSG","8901"]], UNIT["degree",0.01745329251994328, AUTHORITY["EPSG","9122"]], AUTHORITY["EPSG","4314"]], UNIT["metre",1, AUTHORITY["EPSG","9001"]], PROJECTION["Transverse_Merc…		707	8.38718517	54.63652019	EPSG:4326	1.5707
Atriplex	littoralis	species		Atriplex littoralis L.	Plantae	Amaranthaceae	Grass-leaved Orache	ICBN	Quentin J. Groom	Quentin J. Groom	en	CC0 - No Rights Reserved	Quentin J. Groom	e8ad0d98-7f7f-4c76-af44-fb2eccd08e44	Vascular plants of Amrum 2007-2008	HumanObservation			25/08/2007	8	2007			3c1724e6-527c-4932-86a6-249490e464b8	Windmills	Europe; Germany; Schleswig-Holstein; Amrum	Frisian Islands	Amrum	Germany	DE	Schleswig-Holstein	Europe	3458000E 6057000N	EPSG:31467	POLYGON ((3458000 6057000, 3459000 6057000, 3459000 6058000, 3458000 6058000, 3458000 6057000))	PROJCS["DHDN / Gauss-Kruger zone 3", GEOGCS["DHDN", DATUM["Deutsches_Hauptdreiecksnetz", SPHEROID["Bessel 1841",6377397.155,299.1528128, AUTHORITY["EPSG","7004"]], AUTHORITY["EPSG","6314"]], PRIMEM["Greenwich",0, AUTHORITY["EPSG","8901"]], UNIT["degree",0.01745329251994328, AUTHORITY["EPSG","9122"]], AUTHORITY["EPSG","4314"]], UNIT["metre",1, AUTHORITY["EPSG","9001"]], PROJECTION["Transverse_Merc…		707	8.35607176	54.64534249	EPSG:4326	1.5707
Atriplex	littoralis	species		Atriplex littoralis L.	Plantae	Amaranthaceae	Grass-leaved Orache	ICBN	Quentin J. Groom	Quentin J. Groom	en	CC0 - No Rights Reserved	Quentin J. Groom	e8ad0d98-7f7f-4c76-af44-fb2eccd08e44	Vascular plants of Amrum 2007-2008	HumanObservation			21/08/2007	8	2007			2b28e7ef-926c-4df1-9754-b8a9523e99ed	Bearendeal	Europe; Germany; Schleswig-Holstein; Amrum	Frisian Islands	Amrum	Germany	DE	Schleswig-Holstein	Europe	3458000E 6059000N	EPSG:31467	POLYGON ((3458000 6059000, 3459000 6059000, 3459000 6060000, 3458000 6060000, 3458000 6059000))	PROJCS["DHDN / Gauss-Kruger zone 3", GEOGCS["DHDN", DATUM["Deutsches_Hauptdreiecksnetz", SPHEROID["Bessel 1841",6377397.155,299.1528128, AUTHORITY["EPSG","7004"]], AUTHORITY["EPSG","6314"]], PRIMEM["Greenwich",0, AUTHORITY["EPSG","8901"]], UNIT["degree",0.01745329251994328, AUTHORITY["EPSG","9122"]], AUTHORITY["EPSG","4314"]], UNIT["metre",1, AUTHORITY["EPSG","9001"]], PROJECTION["Transverse_Merc…		707	8.35578792	54.66330805	EPSG:4326	1.5707
Atriplex	littoralis	species		Atriplex littoralis L.	Plantae	Amaranthaceae	Grass-leaved Orache	ICBN	Quentin J. Groom	Quentin J. Groom	en	CC0 - No Rights Reserved	Quentin J. Groom	e8ad0d98-7f7f-4c76-af44-fb2eccd08e44	Vascular plants of Amrum 2007-2008	HumanObservation			30/08/2007	8	2007			e2b45af3-f49d-4c15-a58a-456f87482dbb	East Witdune	Europe; Germany; Schleswig-Holstein; Amrum	Frisian Islands	Amrum	Germany	DE	Schleswig-Holstein	Europe	3461000E 6055000N	EPSG:31467	POLYGON ((3461000 6055000, 3462000 6055000, 3462000 6056000, 3461000 6056000, 3461000 6055000))	PROJCS["DHDN / Gauss-Kruger zone 3", GEOGCS["DHDN", DATUM["Deutsches_Hauptdreiecksnetz", SPHEROID["Bessel 1841",6377397.155,299.1528128, AUTHORITY["EPSG","7004"]], AUTHORITY["EPSG","6314"]], PRIMEM["Greenwich",0, AUTHORITY["EPSG","8901"]], UNIT["degree",0.01745329251994328, AUTHORITY["EPSG","9122"]], AUTHORITY["EPSG","4314"]], UNIT["metre",1, AUTHORITY["EPSG","9001"]], PROJECTION["Transverse_Merc…		707	8.40280258	54.62761458	EPSG:4326	1.5707
Atriplex	littoralis	species		Atriplex littoralis L.	Plantae	Amaranthaceae	Grass-leaved Orache	ICBN	Quentin J. Groom	Quentin J. Groom	en	CC0 - No Rights Reserved	Quentin J. Groom	e8ad0d98-7f7f-4c76-af44-fb2eccd08e44	Vascular plants of Amrum 2007-2008	HumanObservation			08/07/2008	7	2008			62081620-f8ae-445e-bde3-ead194f73cd0	Nebel Beach South	Europe; Germany; Schleswig-Holstein; Amrum	Frisian Islands	Amrum	Germany	DE	Schleswig-Holstein	Europe	3458000E 6055000N	EPSG:31467	POLYGON ((3456000 6057000, 3457000 6057000, 3457000 6058000, 3456000 6058000, 3456000 6057000))	PROJCS["DHDN / Gauss-Kruger zone 3", GEOGCS["DHDN", DATUM["Deutsches_Hauptdreiecksnetz", SPHEROID["Bessel 1841",6377397.155,299.1528128, AUTHORITY["EPSG","7004"]], AUTHORITY["EPSG","6314"]], PRIMEM["Greenwich",0, AUTHORITY["EPSG","8901"]], UNIT["degree",0.01745329251994328, AUTHORITY["EPSG","9122"]], AUTHORITY["EPSG","4314"]], UNIT["metre",1, AUTHORITY["EPSG","9001"]], PROJECTION["Transverse_Merc…		707	8.32509364	54.645174	EPSG:4326	1.5707
Atriplex	littoralis	species		Atriplex littoralis L.	Plantae	Amaranthaceae	Grass-leaved Orache	ICBN	Quentin J. Groom	Quentin J. Groom	en	CC0 - No Rights Reserved	Quentin J. Groom	e8ad0d98-7f7f-4c76-af44-fb2eccd08e44	Vascular plants of Amrum 2007-2008	HumanObservation			12/07/2008	7	2008			af59b8d4-355c-4bf9-8adc-80dbb7454c04	Ann-Lunn east	Europe; Germany; Schleswig-Holstein; Amrum	Frisian Islands	Amrum	Germany	DE	Schleswig-Holstein	Europe	3458000E 6060000N	EPSG:31467	POLYGON ((3458000 6060000, 3459000 6060000, 3459000 6061000, 3458000 6061000, 3458000 6060000))	PROJCS["DHDN / Gauss-Kruger zone 3", GEOGCS["DHDN", DATUM["Deutsches_Hauptdreiecksnetz", SPHEROID["Bessel 1841",6377397.155,299.1528128, AUTHORITY["EPSG","7004"]], AUTHORITY["EPSG","6314"]], PRIMEM["Greenwich",0, AUTHORITY["EPSG","8901"]], UNIT["degree",0.01745329251994328, AUTHORITY["EPSG","9122"]], AUTHORITY["EPSG","4314"]], UNIT["metre",1, AUTHORITY["EPSG","9001"]], PROJECTION["Transverse_Merc…		707	8.35564588	54.67229082	EPSG:4326	1.5707
Atriplex	littoralis	species		Atriplex littoralis L.	Plantae	Amaranthaceae	Grass-leaved Orache	ICBN	Quentin J. Groom	Quentin J. Groom	en	CC0 - No Rights Reserved	Quentin J. Groom	e8ad0d98-7f7f-4c76-af44-fb2eccd08e44	Vascular plants of Amrum 2007-2008	HumanObservation			12/07/2008	7	2008			d306a7a0-9029-4cb3-9b4c-e33f6b276246	Ann Lunn (west)	Europe; Germany; Schleswig-Holstein; Amrum	Frisian Islands	Amrum	Germany	DE	Schleswig-Holstein	Europe	3458000E 6060000N	EPSG:31467	POLYGON ((3457000 6060000, 3458000 6060000, 3458000 6061000, 3457000 6061000, 3457000 6060000))	PROJCS["DHDN / Gauss-Kruger zone 3", GEOGCS["DHDN", DATUM["Deutsches_Hauptdreiecksnetz", SPHEROID["Bessel 1841",6377397.155,299.1528128, AUTHORITY["EPSG","7004"]], AUTHORITY["EPSG","6314"]], PRIMEM["Greenwich",0, AUTHORITY["EPSG","8901"]], UNIT["degree",0.01745329251994328, AUTHORITY["EPSG","9122"]], AUTHORITY["EPSG","4314"]], UNIT["metre",1, AUTHORITY["EPSG","9001"]], PROJECTION["Transverse_Merc…	Saltmarsh, grazing, crops and a small amount of woodland	707	8.34014653	54.67220748	EPSG:4326	1.5707
Atriplex	patula	species		Atriplex patula L.	Plantae	Amaranthaceae	Common Orache	ICBN	Quentin J. Groom	Quentin J. Groom	en	CC0 - No Rights Reserved	Quentin J. Groom	e8ad0d98-7f7f-4c76-af44-fb2eccd08e44	Vascular plants of Amrum 2007-2008	HumanObservation				8	2007			efed3142-996a-4c2b-bc66-4dacec70eecb	Steenoder Klift	Europe; Germany; Schleswig-Holstein; Amrum	Frisian Islands	Amrum	Germany	DE	Schleswig-Holstein	Europe	3459000E 6057000N	EPSG:31467	POLYGON ((3459000 6057000, 3460000 6057000, 3460000 6058000, 3459000 6058000, 3459000 6057000))	PROJCS["DHDN / Gauss-Kruger zone 3", GEOGCS["DHDN", DATUM["Deutsches_Hauptdreiecksnetz", SPHEROID["Bessel 1841",6377397.155,299.1528128, AUTHORITY["EPSG","7004"]], AUTHORITY["EPSG","6314"]], PRIMEM["Greenwich",0, AUTHORITY["EPSG","8901"]], UNIT["degree",0.01745329251994328, AUTHORITY["EPSG","9122"]], AUTHORITY["EPSG","4314"]], UNIT["metre",1, AUTHORITY["EPSG","9001"]], PROJECTION["Transverse_Merc…	Sea shore, grazing land and crops	707	8.37156094	54.64542376	EPSG:4326	1.5707
Atriplex	patula	species		Atriplex patula L.	Plantae	Amaranthaceae	Common Orache	ICBN	Quentin J. Groom	Quentin J. Groom	en	CC0 - No Rights Reserved	Quentin J. Groom	e8ad0d98-7f7f-4c76-af44-fb2eccd08e44	Vascular plants of Amrum 2007-2008	HumanObservation			20/08/2007	8	2007			41bd29a9-686f-4e71-93bc-5cca484b516b	Ann-Lunn east	Europe; Germany; Schleswig-Holstein; Amrum	Frisian Islands	Amrum	Germany	DE	Schleswig-Holstein	Europe	3458000E 6060000N	EPSG:31467	POLYGON ((3458000 6060000, 3459000 6060000, 3459000 6061000, 3458000 6061000, 3458000 6060000))	PROJCS["DHDN / Gauss-Kruger zone 3", GEOGCS["DHDN", DATUM["Deutsches_Hauptdreiecksnetz", SPHEROID["Bessel 1841",6377397.155,299.1528128, AUTHORITY["EPSG","7004"]], AUTHORITY["EPSG","6314"]], PRIMEM["Greenwich",0, AUTHORITY["EPSG","8901"]], UNIT["degree",0.01745329251994328, AUTHORITY["EPSG","9122"]], AUTHORITY["EPSG","4314"]], UNIT["metre",1, AUTHORITY["EPSG","9001"]], PROJECTION["Transverse_Merc…		707	8.35564588	54.67229082	EPSG:4326	1.5707
Atriplex	patula	species		Atriplex patula L.	Plantae	Amaranthaceae	Common Orache	ICBN	Quentin J. Groom	Quentin J. Groom	en	CC0 - No Rights Reserved	Quentin J. Groom	e8ad0d98-7f7f-4c76-af44-fb2eccd08e44	Vascular plants of Amrum 2007-2008	HumanObservation			23/08/2007	8	2007			9c15e925-8a4c-4de0-8dc2-325535ae8ebf	East Steenodde	Europe; Germany; Schleswig-Holstein; Amrum	Frisian Islands	Amrum	Germany	DE	Schleswig-Holstein	Europe	3460000E 6055000N	EPSG:31467	POLYGON ((3460000 6055000, 3461000 6055000, 3461000 6056000, 3460000 6056000, 3460000 6055000))	PROJCS["DHDN / Gauss-Kruger zone 3", GEOGCS["DHDN", DATUM["Deutsches_Hauptdreiecksnetz", SPHEROID["Bessel 1841",6377397.155,299.1528128, AUTHORITY["EPSG","7004"]], AUTHORITY["EPSG","6314"]], PRIMEM["Greenwich",0, AUTHORITY["EPSG","8901"]], UNIT["degree",0.01745329251994328, AUTHORITY["EPSG","9122"]], AUTHORITY["EPSG","4314"]], UNIT["metre",1, AUTHORITY["EPSG","9001"]], PROJECTION["Transverse_Merc…		707	8.38732007	54.62753732	EPSG:4326	1.5707
Atriplex	patula	species		Atriplex patula L.	Plantae	Amaranthaceae	Common Orache	ICBN	Quentin J. Groom	Quentin J. Groom	en	CC0 - No Rights Reserved	Quentin J. Groom	e8ad0d98-7f7f-4c76-af44-fb2eccd08e44	Vascular plants of Amrum 2007-2008	HumanObservation			21/08/2007	8	2007			06747d01-2b9c-406b-95d5-a5c90ea80c00	Bearendeal	Europe; Germany; Schleswig-Holstein; Amrum	Frisian Islands	Amrum	Germany	DE	Schleswig-Holstein	Europe	3458000E 6059000N	EPSG:31467	POLYGON ((3458000 6059000, 3459000 6059000, 3459000 6060000, 3458000 6060000, 3458000 6059000))	PROJCS["DHDN / Gauss-Kruger zone 3", GEOGCS["DHDN", DATUM["Deutsches_Hauptdreiecksnetz", SPHEROID["Bessel 1841",6377397.155,299.1528128, AUTHORITY["EPSG","7004"]], AUTHORITY["EPSG","6314"]], PRIMEM["Greenwich",0, AUTHORITY["EPSG","8901"]], UNIT["degree",0.01745329251994328, AUTHORITY["EPSG","9122"]], AUTHORITY["EPSG","4314"]], UNIT["metre",1, AUTHORITY["EPSG","9001"]], PROJECTION["Transverse_Merc…		707	8.35578792	54.66330805	EPSG:4326	1.5707
Atriplex	portulacoides	species		Atriplex portulacoides L.	Plantae	Amaranthaceae	Sea-purslane	ICBN	Quentin J. Groom	Quentin J. Groom	en	CC0 - No Rights Reserved	Quentin J. Groom	e8ad0d98-7f7f-4c76-af44-fb2eccd08e44	Vascular plants of Amrum 2007-2008	HumanObservation				8	2007			5ea47883-c0c2-402d-ac19-2efbde5843d3	Nebel	Europe; Germany; Schleswig-Holstein; Amrum	Frisian Islands	Amrum	Germany	DE	Schleswig-Holstein	Europe	3458000E 6058000N	EPSG:31467	POLYGON ((3458000 6058000, 3459000 6058000, 3459000 6059000, 3458000 6059000, 3458000 6058000))	PROJCS["DHDN / Gauss-Kruger zone 3", GEOGCS["DHDN", DATUM["Deutsches_Hauptdreiecksnetz", SPHEROID["Bessel 1841",6377397.155,299.1528128, AUTHORITY["EPSG","7004"]], AUTHORITY["EPSG","6314"]], PRIMEM["Greenwich",0, AUTHORITY["EPSG","8901"]], UNIT["degree",0.01745329251994328, AUTHORITY["EPSG","9122"]], AUTHORITY["EPSG","4314"]], UNIT["metre",1, AUTHORITY["EPSG","9001"]], PROJECTION["Transverse_Merc…	Town, saltmarsh, grazing	707	8.35592988	54.65432528	EPSG:4326	1.5707
Atriplex	portulacoides	species		Atriplex portulacoides L.	Plantae	Amaranthaceae	Sea-purslane	ICBN	Quentin J. Groom	Quentin J. Groom	en	CC0 - No Rights Reserved	Quentin J. Groom	e8ad0d98-7f7f-4c76-af44-fb2eccd08e44	Vascular plants of Amrum 2007-2008	HumanObservation				8	2007			249ad9c4-aa8b-4637-8c9e-6760cd434e80	Norddorf Sewage works	Europe; Germany; Schleswig-Holstein; Amrum	Frisian Islands	Amrum	Germany	DE	Schleswig-Holstein	Europe	3457000E 6061000N	EPSG:31467	POLYGON ((3457000 6061000, 3458000 6061000, 3458000 6062000, 3457000 6062000, 3457000 6061000))	PROJCS["DHDN / Gauss-Kruger zone 3", GEOGCS["DHDN", DATUM["Deutsches_Hauptdreiecksnetz", SPHEROID["Bessel 1841",6377397.155,299.1528128, AUTHORITY["EPSG","7004"]], AUTHORITY["EPSG","6314"]], PRIMEM["Greenwich",0, AUTHORITY["EPSG","8901"]], UNIT["degree",0.01745329251994328, AUTHORITY["EPSG","9122"]], AUTHORITY["EPSG","4314"]], UNIT["metre",1, AUTHORITY["EPSG","9001"]], PROJECTION["Transverse_Merc…		707	8.34000099	54.68119021	EPSG:4326	1.5707
Atriplex	portulacoides	species		Atriplex portulacoides L.	Plantae	Amaranthaceae	Sea-purslane	ICBN	Quentin J. Groom	Quentin J. Groom	en	CC0 - No Rights Reserved	Quentin J. Groom	e8ad0d98-7f7f-4c76-af44-fb2eccd08e44	Vascular plants of Amrum 2007-2008	HumanObservation			20/08/2007	8	2007			889bc058-1524-4dca-8c33-394a8d9de3d4	Ann-Lunn east	Europe; Germany; Schleswig-Holstein; Amrum	Frisian Islands	Amrum	Germany	DE	Schleswig-Holstein	Europe	3457000E 6055000N	EPSG:31467	POLYGON ((3458000 6060000, 3459000 6060000, 3459000 6061000, 3458000 6061000, 3458000 6060000))	PROJCS["DHDN / Gauss-Kruger zone 3", GEOGCS["DHDN", DATUM["Deutsches_Hauptdreiecksnetz", SPHEROID["Bessel 1841",6377397.155,299.1528128, AUTHORITY["EPSG","7004"]], AUTHORITY["EPSG","6314"]], PRIMEM["Greenwich",0, AUTHORITY["EPSG","8901"]], UNIT["degree",0.01745329251994328, AUTHORITY["EPSG","9122"]], AUTHORITY["EPSG","4314"]], UNIT["metre",1, AUTHORITY["EPSG","9001"]], PROJECTION["Transverse_Merc…		707	8.35564588	54.67229082	EPSG:4326	1.5707
Atriplex	portulacoides	species		Atriplex portulacoides L.	Plantae	Amaranthaceae	Sea-purslane	ICBN	Quentin J. Groom	Quentin J. Groom	en	CC0 - No Rights Reserved	Quentin J. Groom	e8ad0d98-7f7f-4c76-af44-fb2eccd08e44	Vascular plants of Amrum 2007-2008	HumanObservation			23/08/2007	8	2007			085ab14c-4a0d-4802-9f40-cc68431b0bcd	East Steenodde	Europe; Germany; Schleswig-Holstein; Amrum	Frisian Islands	Amrum	Germany	DE	Schleswig-Holstein	Europe	3460000E 6055000N	EPSG:31467	POLYGON ((3460000 6055000, 3461000 6055000, 3461000 6056000, 3460000 6056000, 3460000 6055000))	PROJCS["DHDN / Gauss-Kruger zone 3", GEOGCS["DHDN", DATUM["Deutsches_Hauptdreiecksnetz", SPHEROID["Bessel 1841",6377397.155,299.1528128, AUTHORITY["EPSG","7004"]], AUTHORITY["EPSG","6314"]], PRIMEM["Greenwich",0, AUTHORITY["EPSG","8901"]], UNIT["degree",0.01745329251994328, AUTHORITY["EPSG","9122"]], AUTHORITY["EPSG","4314"]], UNIT["metre",1, AUTHORITY["EPSG","9001"]], PROJECTION["Transverse_Merc…		707	8.38732007	54.62753732	EPSG:4326	1.5707
Atriplex	portulacoides	species		Atriplex portulacoides L.	Plantae	Amaranthaceae	Sea-purslane	ICBN	Quentin J. Groom	Quentin J. Groom	en	CC0 - No Rights Reserved	Quentin J. Groom	e8ad0d98-7f7f-4c76-af44-fb2eccd08e44	Vascular plants of Amrum 2007-2008	HumanObservation			19/08/2007	8	2007			165ab90f-e96e-413a-80eb-c592fbe14846	Grazing marsh north-east	Europe; Germany; Schleswig-Holstein; Amrum	Frisian Islands	Amrum	Germany	DE	Schleswig-Holstein	Europe	3457000E 6062000N	EPSG:31467	POLYGON ((3457000 6062000, 3458000 6062000, 3458000 6063000, 3457000 6063000, 3457000 6062000))	PROJCS["DHDN / Gauss-Kruger zone 3", GEOGCS["DHDN", DATUM["Deutsches_Hauptdreiecksnetz", SPHEROID["Bessel 1841",6377397.155,299.1528128, AUTHORITY["EPSG","7004"]], AUTHORITY["EPSG","6314"]], PRIMEM["Greenwich",0, AUTHORITY["EPSG","8901"]], UNIT["degree",0.01745329251994328, AUTHORITY["EPSG","9122"]], AUTHORITY["EPSG","4314"]], UNIT["metre",1, AUTHORITY["EPSG","9001"]], PROJECTION["Transverse_Merc…		707	8.33985537	54.69017291	EPSG:4326	1.5707
Atriplex	portulacoides	species		Atriplex portulacoides L.	Plantae	Amaranthaceae	Sea-purslane	ICBN	Quentin J. Groom	Quentin J. Groom	en	CC0 - No Rights Reserved	Quentin J. Groom	e8ad0d98-7f7f-4c76-af44-fb2eccd08e44	Vascular plants of Amrum 2007-2008	HumanObservation			22/08/2007	8	2007			506fd1f9-9b3e-448a-8fb0-98199b158a93	Quermarkenfeuer	Europe; Germany; Schleswig-Holstein; Amrum	Frisian Islands	Amrum	Germany	DE	Schleswig-Holstein	Europe	3455000E 6060000N	EPSG:31467	POLYGON ((3455000 6060000, 3456000 6060000, 3456000 6061000, 3455000 6061000, 3455000 6060000))	PROJCS["DHDN / Gauss-Kruger zone 3", GEOGCS["DHDN", DATUM["Deutsches_Hauptdreiecksnetz", SPHEROID["Bessel 1841",6377397.155,299.1528128, AUTHORITY["EPSG","7004"]], AUTHORITY["EPSG","6314"]], PRIMEM["Greenwich",0, AUTHORITY["EPSG","8901"]], UNIT["degree",0.01745329251994328, AUTHORITY["EPSG","9122"]], AUTHORITY["EPSG","4314"]], UNIT["metre",1, AUTHORITY["EPSG","9001"]], PROJECTION["Transverse_Merc…		707	8.30914806	54.67203487	EPSG:4326	1.5707
Atriplex	portulacoides	species		Atriplex portulacoides L.	Plantae	Amaranthaceae	Sea-purslane	ICBN	Quentin J. Groom	Quentin J. Groom	en	CC0 - No Rights Reserved	Quentin J. Groom	e8ad0d98-7f7f-4c76-af44-fb2eccd08e44	Vascular plants of Amrum 2007-2008	HumanObservation			18/08/2007	8	2007			37eb6efd-65d9-47fc-aaea-298b7a1c47fa	South-west Odde	Europe; Germany; Schleswig-Holstein; Amrum	Frisian Islands	Amrum	Germany	DE	Schleswig-Holstein	Europe	3461000E 6055000N	EPSG:31467	POLYGON ((3457000 6063000, 3458000 6063000, 3458000 6064000, 3457000 6064000, 3457000 6063000))	PROJCS["DHDN / Gauss-Kruger zone 3", GEOGCS["DHDN", DATUM["Deutsches_Hauptdreiecksnetz", SPHEROID["Bessel 1841",6377397.155,299.1528128, AUTHORITY["EPSG","7004"]], AUTHORITY["EPSG","6314"]], PRIMEM["Greenwich",0, AUTHORITY["EPSG","8901"]], UNIT["degree",0.01745329251994328, AUTHORITY["EPSG","9122"]], AUTHORITY["EPSG","4314"]], UNIT["metre",1, AUTHORITY["EPSG","9001"]], PROJECTION["Transverse_Merc…		707	8.33970967	54.69915561	EPSG:4326	1.5707
Atriplex	portulacoides	species		Atriplex portulacoides L.	Plantae	Amaranthaceae	Sea-purslane	ICBN	Quentin J. Groom	Quentin J. Groom	en	CC0 - No Rights Reserved	Quentin J. Groom	e8ad0d98-7f7f-4c76-af44-fb2eccd08e44	Vascular plants of Amrum 2007-2008	HumanObservation			12/07/2008	7	2008			850ddbd6-2a8b-443a-83fb-44db2966ac2d	Ann Lunn (west)	Europe; Germany; Schleswig-Holstein; Amrum	Frisian Islands	Amrum	Germany	DE	Schleswig-Holstein	Europe	3457000E 6060000N	EPSG:31467	POLYGON ((3457000 6060000, 3458000 6060000, 3458000 6061000, 3457000 6061000, 3457000 6060000))	PROJCS["DHDN / Gauss-Kruger zone 3", GEOGCS["DHDN", DATUM["Deutsches_Hauptdreiecksnetz", SPHEROID["Bessel 1841",6377397.155,299.1528128, AUTHORITY["EPSG","7004"]], AUTHORITY["EPSG","6314"]], PRIMEM["Greenwich",0, AUTHORITY["EPSG","8901"]], UNIT["degree",0.01745329251994328, AUTHORITY["EPSG","9122"]], AUTHORITY["EPSG","4314"]], UNIT["metre",1, AUTHORITY["EPSG","9001"]], PROJECTION["Transverse_Merc…	Saltmarsh, grazing, crops and a small amount of woodland	707	8.34014653	54.67220748	EPSG:4326	1.5707
Atriplex	portulacoides	species		Atriplex portulacoides L.	Plantae	Amaranthaceae	Sea-purslane	ICBN	Quentin J. Groom	Quentin J. Groom	en	CC0 - No Rights Reserved	Quentin J. Groom	e8ad0d98-7f7f-4c76-af44-fb2eccd08e44	Vascular plants of Amrum 2007-2008	HumanObservation			14/07/2008	7	2008			917d8431-f43c-472c-a392-95c33ad8febe	Quermarkenfeuer	Europe; Germany; Schleswig-Holstein; Amrum	Frisian Islands	Amrum	Germany	DE	Schleswig-Holstein	Europe	3455000E 6060000N	EPSG:31467	POLYGON ((3455000 6060000, 3456000 6060000, 3456000 6061000, 3455000 6061000, 3455000 6060000))	PROJCS["DHDN / Gauss-Kruger zone 3", GEOGCS["DHDN", DATUM["Deutsches_Hauptdreiecksnetz", SPHEROID["Bessel 1841",6377397.155,299.1528128, AUTHORITY["EPSG","7004"]], AUTHORITY["EPSG","6314"]], PRIMEM["Greenwich",0, AUTHORITY["EPSG","8901"]], UNIT["degree",0.01745329251994328, AUTHORITY["EPSG","9122"]], AUTHORITY["EPSG","4314"]], UNIT["metre",1, AUTHORITY["EPSG","9001"]], PROJECTION["Transverse_Merc…		707	8.30914806	54.67203487	EPSG:4326	1.5707
Atriplex	prostrata	species		Atriplex prostrata DC.	Plantae	Amaranthaceae	Spear-leaved Orache	ICBN	Quentin J. Groom	Quentin J. Groom	en	CC0 - No Rights Reserved	Quentin J. Groom	e8ad0d98-7f7f-4c76-af44-fb2eccd08e44	Vascular plants of Amrum 2007-2008	HumanObservation			23/08/2007	8	2007			d2b9c809-ae12-4102-8b58-e6d93f807304	Riesenbett Litorina-Kliff	Europe; Germany; Schleswig-Holstein; Amrum	Frisian Islands	Amrum	Germany	DE	Schleswig-Holstein	Europe	3455000E 6059000N	EPSG:31467	POLYGON ((3455000 6059000, 3456000 6059000, 3456000 6060000, 3455000 6060000, 3455000 6059000))	PROJCS["DHDN / Gauss-Kruger zone 3", GEOGCS["DHDN", DATUM["Deutsches_Hauptdreiecksnetz", SPHEROID["Bessel 1841",6377397.155,299.1528128, AUTHORITY["EPSG","7004"]], AUTHORITY["EPSG","6314"]], PRIMEM["Greenwich",0, AUTHORITY["EPSG","8901"]], UNIT["degree",0.01745329251994328, AUTHORITY["EPSG","9122"]], AUTHORITY["EPSG","4314"]], UNIT["metre",1, AUTHORITY["EPSG","9001"]], PROJECTION["Transverse_Merc…		707	8.30930036	54.66305219	EPSG:4326	1.5707
Atriplex	prostrata	species		Atriplex prostrata DC.	Plantae	Amaranthaceae	Spear-leaved Orache	ICBN	Quentin J. Groom	Quentin J. Groom	en	CC0 - No Rights Reserved	Quentin J. Groom	e8ad0d98-7f7f-4c76-af44-fb2eccd08e44	Vascular plants of Amrum 2007-2008	HumanObservation				8	2007			f5398fc1-8456-47ca-bab3-cbf654ff3853	Norddorf Sewage works	Europe; Germany; Schleswig-Holstein; Amrum	Frisian Islands	Amrum	Germany	DE	Schleswig-Holstein	Europe	3457000E 6061000N	EPSG:31467	POLYGON ((3457000 6061000, 3458000 6061000, 3458000 6062000, 3457000 6062000, 3457000 6061000))	PROJCS["DHDN / Gauss-Kruger zone 3", GEOGCS["DHDN", DATUM["Deutsches_Hauptdreiecksnetz", SPHEROID["Bessel 1841",6377397.155,299.1528128, AUTHORITY["EPSG","7004"]], AUTHORITY["EPSG","6314"]], PRIMEM["Greenwich",0, AUTHORITY["EPSG","8901"]], UNIT["degree",0.01745329251994328, AUTHORITY["EPSG","9122"]], AUTHORITY["EPSG","4314"]], UNIT["metre",1, AUTHORITY["EPSG","9001"]], PROJECTION["Transverse_Merc…		707	8.34000099	54.68119021	EPSG:4326	1.5707
Atriplex	prostrata	species		Atriplex prostrata DC.	Plantae	Amaranthaceae	Spear-leaved Orache	ICBN	Quentin J. Groom	Quentin J. Groom	en	CC0 - No Rights Reserved	Quentin J. Groom	e8ad0d98-7f7f-4c76-af44-fb2eccd08e44	Vascular plants of Amrum 2007-2008	HumanObservation				8	2007			932dcc02-6a41-4233-8b3a-88c0df9e5fa2	Nebel beach 2	Europe; Germany; Schleswig-Holstein; Amrum	Frisian Islands	Amrum	Germany	DE	Schleswig-Holstein	Europe	3455000E 6057000N	EPSG:31467	POLYGON ((3455000 6057000, 3456000 6057000, 3456000 6058000, 3455000 6058000, 3455000 6057000))	PROJCS["DHDN / Gauss-Kruger zone 3", GEOGCS["DHDN", DATUM["Deutsches_Hauptdreiecksnetz", SPHEROID["Bessel 1841",6377397.155,299.1528128, AUTHORITY["EPSG","7004"]], AUTHORITY["EPSG","6314"]], PRIMEM["Greenwich",0, AUTHORITY["EPSG","8901"]], UNIT["degree",0.01745329251994328, AUTHORITY["EPSG","9122"]], AUTHORITY["EPSG","4314"]], UNIT["metre",1, AUTHORITY["EPSG","9001"]], PROJECTION["Transverse_Merc…		707	8.3096047	54.64508679	EPSG:4326	1.5707
Atriplex	prostrata	species		Atriplex prostrata DC.	Plantae	Amaranthaceae	Spear-leaved Orache	ICBN	Quentin J. Groom	Quentin J. Groom	en	CC0 - No Rights Reserved	Quentin J. Groom	e8ad0d98-7f7f-4c76-af44-fb2eccd08e44	Vascular plants of Amrum 2007-2008	HumanObservation			29/08/2007	8	2007			510b2e26-8397-42e1-95b4-8c924b955673	South of Wriak Horn lake	Europe; Germany; Schleswig-Holstein; Amrum	Frisian Islands	Amrum	Germany	DE	Schleswig-Holstein	Europe	3459000E 6054000N	EPSG:31467	POLYGON ((3459000 6054000, 3460000 6054000, 3460000 6055000, 3459000 6055000, 3459000 6054000))	PROJCS["DHDN / Gauss-Kruger zone 3", GEOGCS["DHDN", DATUM["Deutsches_Hauptdreiecksnetz", SPHEROID["Bessel 1841",6377397.155,299.1528128, AUTHORITY["EPSG","7004"]], AUTHORITY["EPSG","6314"]], PRIMEM["Greenwich",0, AUTHORITY["EPSG","8901"]], UNIT["degree",0.01745329251994328, AUTHORITY["EPSG","9122"]], AUTHORITY["EPSG","4314"]], UNIT["metre",1, AUTHORITY["EPSG","9001"]], PROJECTION["Transverse_Merc…		707	8.37197588	54.61847522	EPSG:4326	1.5707
Atriplex	prostrata	species		Atriplex prostrata DC.	Plantae	Amaranthaceae	Spear-leaved Orache	ICBN	Quentin J. Groom	Quentin J. Groom	en	CC0 - No Rights Reserved	Quentin J. Groom	e8ad0d98-7f7f-4c76-af44-fb2eccd08e44	Vascular plants of Amrum 2007-2008	HumanObservation				8	2007			bfabec22-81df-4c2f-8760-79396289033a	West of Gro�d�n	Europe; Germany; Schleswig-Holstein; Amrum	Frisian Islands	Amrum	Germany	DE	Schleswig-Holstein	Europe	3457000E 6056000N	EPSG:31467	POLYGON ((3457000 6056000, 3458000 6056000, 3458000 6057000, 3457000 6057000, 3457000 6056000))	PROJCS["DHDN / Gauss-Kruger zone 3", GEOGCS["DHDN", DATUM["Deutsches_Hauptdreiecksnetz", SPHEROID["Bessel 1841",6377397.155,299.1528128, AUTHORITY["EPSG","7004"]], AUTHORITY["EPSG","6314"]], PRIMEM["Greenwich",0, AUTHORITY["EPSG","8901"]], UNIT["degree",0.01745329251994328, AUTHORITY["EPSG","9122"]], AUTHORITY["EPSG","4314"]], UNIT["metre",1, AUTHORITY["EPSG","9001"]], PROJECTION["Transverse_Merc…		707	8.34072788	54.63627646	EPSG:4326	1.5707
Atriplex	prostrata	species		Atriplex prostrata DC.	Plantae	Amaranthaceae	Spear-leaved Orache	ICBN	Quentin J. Groom	Quentin J. Groom	en	CC0 - No Rights Reserved	Quentin J. Groom	e8ad0d98-7f7f-4c76-af44-fb2eccd08e44	Vascular plants of Amrum 2007-2008	HumanObservation			20/08/2007	8	2007			1a93a148-1bae-4464-8540-cd8af8c681e9	Ann-Lunn east	Europe; Germany; Schleswig-Holstein; Amrum	Frisian Islands	Amrum	Germany	DE	Schleswig-Holstein	Europe	3458000E 6060000N	EPSG:31467	POLYGON ((3458000 6060000, 3459000 6060000, 3459000 6061000, 3458000 6061000, 3458000 6060000))	PROJCS["DHDN / Gauss-Kruger zone 3", GEOGCS["DHDN", DATUM["Deutsches_Hauptdreiecksnetz", SPHEROID["Bessel 1841",6377397.155,299.1528128, AUTHORITY["EPSG","7004"]], AUTHORITY["EPSG","6314"]], PRIMEM["Greenwich",0, AUTHORITY["EPSG","8901"]], UNIT["degree",0.01745329251994328, AUTHORITY["EPSG","9122"]], AUTHORITY["EPSG","4314"]], UNIT["metre",1, AUTHORITY["EPSG","9001"]], PROJECTION["Transverse_Merc…		707	8.35564588	54.67229082	EPSG:4326	1.5707
Atriplex	prostrata	species		Atriplex prostrata DC.	Plantae	Amaranthaceae	Spear-leaved Orache	ICBN	Quentin J. Groom	Quentin J. Groom	en	CC0 - No Rights Reserved	Quentin J. Groom	e8ad0d98-7f7f-4c76-af44-fb2eccd08e44	Vascular plants of Amrum 2007-2008	HumanObservation			23/08/2007	8	2007			3523edc1-fb20-404c-94c9-4574d948a1c0	East Steenodde	Europe; Germany; Schleswig-Holstein; Amrum	Frisian Islands	Amrum	Germany	DE	Schleswig-Holstein	Europe	3460000E 6055000N	EPSG:31467	POLYGON ((3460000 6055000, 3461000 6055000, 3461000 6056000, 3460000 6056000, 3460000 6055000))	PROJCS["DHDN / Gauss-Kruger zone 3", GEOGCS["DHDN", DATUM["Deutsches_Hauptdreiecksnetz", SPHEROID["Bessel 1841",6377397.155,299.1528128, AUTHORITY["EPSG","7004"]], AUTHORITY["EPSG","6314"]], PRIMEM["Greenwich",0, AUTHORITY["EPSG","8901"]], UNIT["degree",0.01745329251994328, AUTHORITY["EPSG","9122"]], AUTHORITY["EPSG","4314"]], UNIT["metre",1, AUTHORITY["EPSG","9001"]], PROJECTION["Transverse_Merc…		707	8.38732007	54.62753732	EPSG:4326	1.5707
Atriplex	prostrata	species		Atriplex prostrata DC.	Plantae	Amaranthaceae	Spear-leaved Orache	ICBN	Quentin J. Groom	Quentin J. Groom	en	CC0 - No Rights Reserved	Quentin J. Groom	e8ad0d98-7f7f-4c76-af44-fb2eccd08e44	Vascular plants of Amrum 2007-2008	HumanObservation			19/08/2007	8	2007			5e1c4d8d-39e9-41c7-835c-1e5aed3fd397	Grazing marsh north-east	Europe; Germany; Schleswig-Holstein; Amrum	Frisian Islands	Amrum	Germany	DE	Schleswig-Holstein	Europe	3457000E 6062000N	EPSG:31467	POLYGON ((3457000 6062000, 3458000 6062000, 3458000 6063000, 3457000 6063000, 3457000 6062000))	PROJCS["DHDN / Gauss-Kruger zone 3", GEOGCS["DHDN", DATUM["Deutsches_Hauptdreiecksnetz", SPHEROID["Bessel 1841",6377397.155,299.1528128, AUTHORITY["EPSG","7004"]], AUTHORITY["EPSG","6314"]], PRIMEM["Greenwich",0, AUTHORITY["EPSG","8901"]], UNIT["degree",0.01745329251994328, AUTHORITY["EPSG","9122"]], AUTHORITY["EPSG","4314"]], UNIT["metre",1, AUTHORITY["EPSG","9001"]], PROJECTION["Transverse_Merc…		707	8.33985537	54.69017291	EPSG:4326	1.5707
Atriplex	prostrata	species		Atriplex prostrata DC.	Plantae	Amaranthaceae	Spear-leaved Orache	ICBN	Quentin J. Groom	Quentin J. Groom	en	CC0 - No Rights Reserved	Quentin J. Groom	e8ad0d98-7f7f-4c76-af44-fb2eccd08e44	Vascular plants of Amrum 2007-2008	HumanObservation			27/08/2007	8	2007			c464ed2e-7711-44e6-88ba-1fbf335d6187	Nebel Beach South	Europe; Germany; Schleswig-Holstein; Amrum	Frisian Islands	Amrum	Germany	DE	Schleswig-Holstein	Europe	3456000E 6057000N	EPSG:31467	POLYGON ((3456000 6057000, 3457000 6057000, 3457000 6058000, 3456000 6058000, 3456000 6057000))	PROJCS["DHDN / Gauss-Kruger zone 3", GEOGCS["DHDN", DATUM["Deutsches_Hauptdreiecksnetz", SPHEROID["Bessel 1841",6377397.155,299.1528128, AUTHORITY["EPSG","7004"]], AUTHORITY["EPSG","6314"]], PRIMEM["Greenwich",0, AUTHORITY["EPSG","8901"]], UNIT["degree",0.01745329251994328, AUTHORITY["EPSG","9122"]], AUTHORITY["EPSG","4314"]], UNIT["metre",1, AUTHORITY["EPSG","9001"]], PROJECTION["Transverse_Merc…		707	8.32509364	54.645174	EPSG:4326	1.5707
Atriplex	prostrata	species		Atriplex prostrata DC.	Plantae	Amaranthaceae	Spear-leaved Orache	ICBN	Quentin J. Groom	Quentin J. Groom	en	CC0 - No Rights Reserved	Quentin J. Groom	e8ad0d98-7f7f-4c76-af44-fb2eccd08e44	Vascular plants of Amrum 2007-2008	HumanObservation				8	2007			b1e72f31-4d3d-4c3d-b194-49e0099e60c7	Steenodde, west	Europe; Germany; Schleswig-Holstein; Amrum	Frisian Islands	Amrum	Germany	DE	Schleswig-Holstein	Europe	3460000E 6056000N	EPSG:31467	POLYGON ((3460000 6056000, 3461000 6056000, 3461000 6057000, 3460000 6057000, 3460000 6056000))	PROJCS["DHDN / Gauss-Kruger zone 3", GEOGCS["DHDN", DATUM["Deutsches_Hauptdreiecksnetz", SPHEROID["Bessel 1841",6377397.155,299.1528128, AUTHORITY["EPSG","7004"]], AUTHORITY["EPSG","6314"]], PRIMEM["Greenwich",0, AUTHORITY["EPSG","8901"]], UNIT["degree",0.01745329251994328, AUTHORITY["EPSG","9122"]], AUTHORITY["EPSG","4314"]], UNIT["metre",1, AUTHORITY["EPSG","9001"]], PROJECTION["Transverse_Merc…		707	8.38718517	54.63652019	EPSG:4326	1.5707
Atriplex	prostrata	species		Atriplex prostrata DC.	Plantae	Amaranthaceae	Spear-leaved Orache	ICBN	Quentin J. Groom	Quentin J. Groom	en	CC0 - No Rights Reserved	Quentin J. Groom	e8ad0d98-7f7f-4c76-af44-fb2eccd08e44	Vascular plants of Amrum 2007-2008	HumanObservation			21/08/2007	8	2007			21af2640-0593-4737-b78a-7409b941f64c	Bearendeal	Europe; Germany; Schleswig-Holstein; Amrum	Frisian Islands	Amrum	Germany	DE	Schleswig-Holstein	Europe	3458000E 6059000N	EPSG:31467	POLYGON ((3458000 6059000, 3459000 6059000, 3459000 6060000, 3458000 6060000, 3458000 6059000))	PROJCS["DHDN / Gauss-Kruger zone 3", GEOGCS["DHDN", DATUM["Deutsches_Hauptdreiecksnetz", SPHEROID["Bessel 1841",6377397.155,299.1528128, AUTHORITY["EPSG","7004"]], AUTHORITY["EPSG","6314"]], PRIMEM["Greenwich",0, AUTHORITY["EPSG","8901"]], UNIT["degree",0.01745329251994328, AUTHORITY["EPSG","9122"]], AUTHORITY["EPSG","4314"]], UNIT["metre",1, AUTHORITY["EPSG","9001"]], PROJECTION["Transverse_Merc…		707	8.35578792	54.66330805	EPSG:4326	1.5707
Atriplex	prostrata	species		Atriplex prostrata DC.	Plantae	Amaranthaceae	Spear-leaved Orache	ICBN	Quentin J. Groom	Quentin J. Groom	en	CC0 - No Rights Reserved	Quentin J. Groom	e8ad0d98-7f7f-4c76-af44-fb2eccd08e44	Vascular plants of Amrum 2007-2008	HumanObservation			18/08/2007	8	2007			fecf7ece-f210-4937-8e7b-26b70d88289f	Grazing marsh	Europe; Germany; Schleswig-Holstein; Amrum	Frisian Islands	Amrum	Germany	DE	Schleswig-Holstein	Europe	3456000E 6062000N	EPSG:31467	POLYGON ((3456000 6062000, 3457000 6062000, 3457000 6063000, 3456000 6063000, 3456000 6062000))	PROJCS["DHDN / Gauss-Kruger zone 3", GEOGCS["DHDN", DATUM["Deutsches_Hauptdreiecksnetz", SPHEROID["Bessel 1841",6377397.155,299.1528128, AUTHORITY["EPSG","7004"]], AUTHORITY["EPSG","6314"]], PRIMEM["Greenwich",0, AUTHORITY["EPSG","8901"]], UNIT["degree",0.01745329251994328, AUTHORITY["EPSG","9122"]], AUTHORITY["EPSG","4314"]], UNIT["metre",1, AUTHORITY["EPSG","9001"]], PROJECTION["Transverse_Merc…		707	8.32434925	54.69008754	EPSG:4326	1.5707
Atriplex	prostrata	species		Atriplex prostrata DC.	Plantae	Amaranthaceae	Spear-leaved Orache	ICBN	Quentin J. Groom	Quentin J. Groom	en	CC0 - No Rights Reserved	Quentin J. Groom	e8ad0d98-7f7f-4c76-af44-fb2eccd08e44	Vascular plants of Amrum 2007-2008	HumanObservation			16/07/2008	7	2008			4c276a62-11ec-48d4-b1a5-b1768876668d	Dunes (Nebel)	Europe; Germany; Schleswig-Holstein; Amrum	Frisian Islands	Amrum	Germany	DE	Schleswig-Holstein	Europe	3456000E 6058000N	EPSG:31467	POLYGON ((3456000 6058000, 3457000 6058000, 3457000 6059000, 3456000 6059000, 3456000 6058000))	PROJCS["DHDN / Gauss-Kruger zone 3", GEOGCS["DHDN", DATUM["Deutsches_Hauptdreiecksnetz", SPHEROID["Bessel 1841",6377397.155,299.1528128, AUTHORITY["EPSG","7004"]], AUTHORITY["EPSG","6314"]], PRIMEM["Greenwich",0, AUTHORITY["EPSG","8901"]], UNIT["degree",0.01745329251994328, AUTHORITY["EPSG","9122"]], AUTHORITY["EPSG","4314"]], UNIT["metre",1, AUTHORITY["EPSG","9001"]], PROJECTION["Transverse_Merc…		707	8.32494493	54.65415674	EPSG:4326	1.5707
Beta	vulgaris	subspecies	maritima	Beta vulgaris subsp. maritima (L.) Arcang.	Plantae	Amaranthaceae	Sea Beet	ICBN	Quentin J. Groom	Quentin J. Groom	en	CC0 - No Rights Reserved	Quentin J. Groom	e8ad0d98-7f7f-4c76-af44-fb2eccd08e44	Vascular plants of Amrum 2007-2008	HumanObservation	rare	1	22/08/2007	8	2007	not in flower on strand line of highest high tide		5e9e8243-c92e-4ea6-a759-c99376e160b4	Quermarkenfeuer	Europe; Germany; Schleswig-Holstein; Amrum	Frisian Islands	Amrum	Germany	DE	Schleswig-Holstein	Europe	3459000E 6056000N	EPSG:31467	POLYGON ((3455000 6060000, 3456000 6060000, 3456000 6061000, 3455000 6061000, 3455000 6060000))	PROJCS["DHDN / Gauss-Kruger zone 3", GEOGCS["DHDN", DATUM["Deutsches_Hauptdreiecksnetz", SPHEROID["Bessel 1841",6377397.155,299.1528128, AUTHORITY["EPSG","7004"]], AUTHORITY["EPSG","6314"]], PRIMEM["Greenwich",0, AUTHORITY["EPSG","8901"]], UNIT["degree",0.01745329251994328, AUTHORITY["EPSG","9122"]], AUTHORITY["EPSG","4314"]], UNIT["metre",1, AUTHORITY["EPSG","9001"]], PROJECTION["Transverse_Merc…		707	8.30914806	54.67203487	EPSG:4326	1.5707
Chenopodium	album	species		Chenopodium album L.	Plantae	Amaranthaceae	Fat Hen	ICBN	Quentin J. Groom	Quentin J. Groom	en	CC0 - No Rights Reserved	Quentin J. Groom	e8ad0d98-7f7f-4c76-af44-fb2eccd08e44	Vascular plants of Amrum 2007-2008	HumanObservation				8	2007			adcd92d5-b3aa-4511-9c52-0840d87b0816	Steenoder Klift	Europe; Germany; Schleswig-Holstein; Amrum	Frisian Islands	Amrum	Germany	DE	Schleswig-Holstein	Europe	3459000E 6057000N	EPSG:31467	POLYGON ((3459000 6057000, 3460000 6057000, 3460000 6058000, 3459000 6058000, 3459000 6057000))	PROJCS["DHDN / Gauss-Kruger zone 3", GEOGCS["DHDN", DATUM["Deutsches_Hauptdreiecksnetz", SPHEROID["Bessel 1841",6377397.155,299.1528128, AUTHORITY["EPSG","7004"]], AUTHORITY["EPSG","6314"]], PRIMEM["Greenwich",0, AUTHORITY["EPSG","8901"]], UNIT["degree",0.01745329251994328, AUTHORITY["EPSG","9122"]], AUTHORITY["EPSG","4314"]], UNIT["metre",1, AUTHORITY["EPSG","9001"]], PROJECTION["Transverse_Merc…	Sea shore, grazing land and crops	707	8.37156094	54.64542376	EPSG:4326	1.5707
Chenopodium	album	species		Chenopodium album L.	Plantae	Amaranthaceae	Fat Hen	ICBN	Quentin J. Groom	Quentin J. Groom	en	CC0 - No Rights Reserved	Quentin J. Groom	e8ad0d98-7f7f-4c76-af44-fb2eccd08e44	Vascular plants of Amrum 2007-2008	HumanObservation				8	2007			a66900e6-ec4a-4be3-b395-f7efa05b85e7	Ann Lunn (west)	Europe; Germany; Schleswig-Holstein; Amrum	Frisian Islands	Amrum	Germany	DE	Schleswig-Holstein	Europe	3457000E 6060000N	EPSG:31467	POLYGON ((3457000 6060000, 3458000 6060000, 3458000 6061000, 3457000 6061000, 3457000 6060000))	PROJCS["DHDN / Gauss-Kruger zone 3", GEOGCS["DHDN", DATUM["Deutsches_Hauptdreiecksnetz", SPHEROID["Bessel 1841",6377397.155,299.1528128, AUTHORITY["EPSG","7004"]], AUTHORITY["EPSG","6314"]], PRIMEM["Greenwich",0, AUTHORITY["EPSG","8901"]], UNIT["degree",0.01745329251994328, AUTHORITY["EPSG","9122"]], AUTHORITY["EPSG","4314"]], UNIT["metre",1, AUTHORITY["EPSG","9001"]], PROJECTION["Transverse_Merc…	Saltmarsh, grazing, crops and a small amount of woodland	707	8.34014653	54.67220748	EPSG:4326	1.5707
Chenopodium	album	species		Chenopodium album L.	Plantae	Amaranthaceae	Fat Hen	ICBN	Quentin J. Groom	Quentin J. Groom	en	CC0 - No Rights Reserved	Quentin J. Groom	e8ad0d98-7f7f-4c76-af44-fb2eccd08e44	Vascular plants of Amrum 2007-2008	HumanObservation			23/08/2007	8	2007			23575bcd-15a9-4323-8447-2caa96848cab	Riesenbett Litorina-Kliff	Europe; Germany; Schleswig-Holstein; Amrum	Frisian Islands	Amrum	Germany	DE	Schleswig-Holstein	Europe	3455000E 6059000N	EPSG:31467	POLYGON ((3455000 6059000, 3456000 6059000, 3456000 6060000, 3455000 6060000, 3455000 6059000))	PROJCS["DHDN / Gauss-Kruger zone 3", GEOGCS["DHDN", DATUM["Deutsches_Hauptdreiecksnetz", SPHEROID["Bessel 1841",6377397.155,299.1528128, AUTHORITY["EPSG","7004"]], AUTHORITY["EPSG","6314"]], PRIMEM["Greenwich",0, AUTHORITY["EPSG","8901"]], UNIT["degree",0.01745329251994328, AUTHORITY["EPSG","9122"]], AUTHORITY["EPSG","4314"]], UNIT["metre",1, AUTHORITY["EPSG","9001"]], PROJECTION["Transverse_Merc…		707	8.30930036	54.66305219	EPSG:4326	1.5707
Chenopodium	album	species		Chenopodium album L.	Plantae	Amaranthaceae	Fat Hen	ICBN	Quentin J. Groom	Quentin J. Groom	en	CC0 - No Rights Reserved	Quentin J. Groom	e8ad0d98-7f7f-4c76-af44-fb2eccd08e44	Vascular plants of Amrum 2007-2008	HumanObservation				8	2007			63f487c2-1b8d-4d15-932a-9d26488ac54c	Satteldune	Europe; Germany; Schleswig-Holstein; Amrum	Frisian Islands	Amrum	Germany	DE	Schleswig-Holstein	Europe	3457000E 6057000N	EPSG:31467	POLYGON ((3457000 6057000, 3458000 6057000, 3458000 6058000, 3457000 6058000, 3457000 6057000))	PROJCS["DHDN / Gauss-Kruger zone 3", GEOGCS["DHDN", DATUM["Deutsches_Hauptdreiecksnetz", SPHEROID["Bessel 1841",6377397.155,299.1528128, AUTHORITY["EPSG","7004"]], AUTHORITY["EPSG","6314"]], PRIMEM["Greenwich",0, AUTHORITY["EPSG","8901"]], UNIT["degree",0.01745329251994328, AUTHORITY["EPSG","9122"]], AUTHORITY["EPSG","4314"]], UNIT["metre",1, AUTHORITY["EPSG","9001"]], PROJECTION["Transverse_Merc…		707	8.34058266	54.64525924	EPSG:4326	1.5707
Chenopodium	album	species		Chenopodium album L.	Plantae	Amaranthaceae	Fat Hen	ICBN	Quentin J. Groom	Quentin J. Groom	en	CC0 - No Rights Reserved	Quentin J. Groom	e8ad0d98-7f7f-4c76-af44-fb2eccd08e44	Vascular plants of Amrum 2007-2008	HumanObservation			17/08/2007	8	2007			ccbcfb91-a79f-477e-a1f6-d65f275d2a59	Gro�d�n	Europe; Germany; Schleswig-Holstein; Amrum	Frisian Islands	Amrum	Germany	DE	Schleswig-Holstein	Europe	3458000E 6056000N	EPSG:31467	POLYGON ((3458000 6056000, 3459000 6056000, 3459000 6057000, 3458000 6057000, 3458000 6056000))	PROJCS["DHDN / Gauss-Kruger zone 3", GEOGCS["DHDN", DATUM["Deutsches_Hauptdreiecksnetz", SPHEROID["Bessel 1841",6377397.155,299.1528128, AUTHORITY["EPSG","7004"]], AUTHORITY["EPSG","6314"]], PRIMEM["Greenwich",0, AUTHORITY["EPSG","8901"]], UNIT["degree",0.01745329251994328, AUTHORITY["EPSG","9122"]], AUTHORITY["EPSG","4314"]], UNIT["metre",1, AUTHORITY["EPSG","9001"]], PROJECTION["Transverse_Merc…		707	8.35621356	54.63635968	EPSG:4326	1.5707
Chenopodium	album	species		Chenopodium album L.	Plantae	Amaranthaceae	Fat Hen	ICBN	Quentin J. Groom	Quentin J. Groom	en	CC0 - No Rights Reserved	Quentin J. Groom	e8ad0d98-7f7f-4c76-af44-fb2eccd08e44	Vascular plants of Amrum 2007-2008	HumanObservation				8	2007			13360383-adcb-4315-b447-e170ace16ae4	Wasserwerk Nebel	Europe; Germany; Schleswig-Holstein; Amrum	Frisian Islands	Amrum	Germany	DE	Schleswig-Holstein	Europe	3457000E 6058000N	EPSG:31467	POLYGON ((3457000 6058000, 3458000 6058000, 3458000 6059000, 3457000 6059000, 3457000 6058000))	PROJCS["DHDN / Gauss-Kruger zone 3", GEOGCS["DHDN", DATUM["Deutsches_Hauptdreiecksnetz", SPHEROID["Bessel 1841",6377397.155,299.1528128, AUTHORITY["EPSG","7004"]], AUTHORITY["EPSG","6314"]], PRIMEM["Greenwich",0, AUTHORITY["EPSG","8901"]], UNIT["degree",0.01745329251994328, AUTHORITY["EPSG","9122"]], AUTHORITY["EPSG","4314"]], UNIT["metre",1, AUTHORITY["EPSG","9001"]], PROJECTION["Transverse_Merc…		707	8.34043736	54.654242	EPSG:4326	1.5707
Chenopodium	album	species		Chenopodium album L.	Plantae	Amaranthaceae	Fat Hen	ICBN	Quentin J. Groom	Quentin J. Groom	en	CC0 - No Rights Reserved	Quentin J. Groom	e8ad0d98-7f7f-4c76-af44-fb2eccd08e44	Vascular plants of Amrum 2007-2008	HumanObservation			19/08/2007	8	2007			019ad7fa-0ca1-4675-8f34-7a0c85a4adde	Grazing marsh north-east	Europe; Germany; Schleswig-Holstein; Amrum	Frisian Islands	Amrum	Germany	DE	Schleswig-Holstein	Europe	3457000E 6062000N	EPSG:31467	POLYGON ((3457000 6062000, 3458000 6062000, 3458000 6063000, 3457000 6063000, 3457000 6062000))	PROJCS["DHDN / Gauss-Kruger zone 3", GEOGCS["DHDN", DATUM["Deutsches_Hauptdreiecksnetz", SPHEROID["Bessel 1841",6377397.155,299.1528128, AUTHORITY["EPSG","7004"]], AUTHORITY["EPSG","6314"]], PRIMEM["Greenwich",0, AUTHORITY["EPSG","8901"]], UNIT["degree",0.01745329251994328, AUTHORITY["EPSG","9122"]], AUTHORITY["EPSG","4314"]], UNIT["metre",1, AUTHORITY["EPSG","9001"]], PROJECTION["Transverse_Merc…		707	8.33985537	54.69017291	EPSG:4326	1.5707
Chenopodium	album	species		Chenopodium album L.	Plantae	Amaranthaceae	Fat Hen	ICBN	Quentin J. Groom	Quentin J. Groom	en	CC0 - No Rights Reserved	Quentin J. Groom	e8ad0d98-7f7f-4c76-af44-fb2eccd08e44	Vascular plants of Amrum 2007-2008	HumanObservation				8	2007			e18bb122-44a0-47b1-a16e-313bcd78b958	Steenodde, west	Europe; Germany; Schleswig-Holstein; Amrum	Frisian Islands	Amrum	Germany	DE	Schleswig-Holstein	Europe	3460000E 6056000N	EPSG:31467	POLYGON ((3460000 6056000, 3461000 6056000, 3461000 6057000, 3460000 6057000, 3460000 6056000))	PROJCS["DHDN / Gauss-Kruger zone 3", GEOGCS["DHDN", DATUM["Deutsches_Hauptdreiecksnetz", SPHEROID["Bessel 1841",6377397.155,299.1528128, AUTHORITY["EPSG","7004"]], AUTHORITY["EPSG","6314"]], PRIMEM["Greenwich",0, AUTHORITY["EPSG","8901"]], UNIT["degree",0.01745329251994328, AUTHORITY["EPSG","9122"]], AUTHORITY["EPSG","4314"]], UNIT["metre",1, AUTHORITY["EPSG","9001"]], PROJECTION["Transverse_Merc…		707	8.38718517	54.63652019	EPSG:4326	1.5707
Chenopodium	album	species		Chenopodium album L.	Plantae	Amaranthaceae	Fat Hen	ICBN	Quentin J. Groom	Quentin J. Groom	en	CC0 - No Rights Reserved	Quentin J. Groom	e8ad0d98-7f7f-4c76-af44-fb2eccd08e44	Vascular plants of Amrum 2007-2008	HumanObservation			25/08/2007	8	2007			70f2c4bf-0552-445c-9efd-2159ab41a4f4	Windmills	Europe; Germany; Schleswig-Holstein; Amrum	Frisian Islands	Amrum	Germany	DE	Schleswig-Holstein	Europe	3458000E 6057000N	EPSG:31467	POLYGON ((3458000 6057000, 3459000 6057000, 3459000 6058000, 3458000 6058000, 3458000 6057000))	PROJCS["DHDN / Gauss-Kruger zone 3", GEOGCS["DHDN", DATUM["Deutsches_Hauptdreiecksnetz", SPHEROID["Bessel 1841",6377397.155,299.1528128, AUTHORITY["EPSG","7004"]], AUTHORITY["EPSG","6314"]], PRIMEM["Greenwich",0, AUTHORITY["EPSG","8901"]], UNIT["degree",0.01745329251994328, AUTHORITY["EPSG","9122"]], AUTHORITY["EPSG","4314"]], UNIT["metre",1, AUTHORITY["EPSG","9001"]], PROJECTION["Transverse_Merc…		707	8.35607176	54.64534249	EPSG:4326	1.5707
Chenopodium	album	species		Chenopodium album L.	Plantae	Amaranthaceae	Fat Hen	ICBN	Quentin J. Groom	Quentin J. Groom	en	CC0 - No Rights Reserved	Quentin J. Groom	e8ad0d98-7f7f-4c76-af44-fb2eccd08e44	Vascular plants of Amrum 2007-2008	HumanObservation			21/08/2007	8	2007			c8376ac4-883e-4cda-a038-cfb7307df3d4	Bearendeal	Europe; Germany; Schleswig-Holstein; Amrum	Frisian Islands	Amrum	Germany	DE	Schleswig-Holstein	Europe	3458000E 6059000N	EPSG:31467	POLYGON ((3458000 6059000, 3459000 6059000, 3459000 6060000, 3458000 6060000, 3458000 6059000))	PROJCS["DHDN / Gauss-Kruger zone 3", GEOGCS["DHDN", DATUM["Deutsches_Hauptdreiecksnetz", SPHEROID["Bessel 1841",6377397.155,299.1528128, AUTHORITY["EPSG","7004"]], AUTHORITY["EPSG","6314"]], PRIMEM["Greenwich",0, AUTHORITY["EPSG","8901"]], UNIT["degree",0.01745329251994328, AUTHORITY["EPSG","9122"]], AUTHORITY["EPSG","4314"]], UNIT["metre",1, AUTHORITY["EPSG","9001"]], PROJECTION["Transverse_Merc…		707	8.35578792	54.66330805	EPSG:4326	1.5707
Chenopodium	album	species		Chenopodium album L.	Plantae	Amaranthaceae	Fat Hen	ICBN	Quentin J. Groom	Quentin J. Groom	en	CC0 - No Rights Reserved	Quentin J. Groom	e8ad0d98-7f7f-4c76-af44-fb2eccd08e44	Vascular plants of Amrum 2007-2008	HumanObservation			24/08/2007	8	2007			66c882df-91b0-4581-afb5-1b00c85bde03	Steenodde	Europe; Germany; Schleswig-Holstein; Amrum	Frisian Islands	Amrum	Germany	DE	Schleswig-Holstein	Europe	3459000E 6056000N	EPSG:31467	POLYGON ((3459000 6056000, 3460000 6056000, 3460000 6057000, 3459000 6057000, 3459000 6056000))	PROJCS["DHDN / Gauss-Kruger zone 3", GEOGCS["DHDN", DATUM["Deutsches_Hauptdreiecksnetz", SPHEROID["Bessel 1841",6377397.155,299.1528128, AUTHORITY["EPSG","7004"]], AUTHORITY["EPSG","6314"]], PRIMEM["Greenwich",0, AUTHORITY["EPSG","8901"]], UNIT["degree",0.01745329251994328, AUTHORITY["EPSG","9122"]], AUTHORITY["EPSG","4314"]], UNIT["metre",1, AUTHORITY["EPSG","9001"]], PROJECTION["Transverse_Merc…		707	8.37169933	54.63644093	EPSG:4326	1.5707
Chenopodium	album	species		Chenopodium album L.	Plantae	Amaranthaceae	Fat Hen	ICBN	Quentin J. Groom	Quentin J. Groom	en	CC0 - No Rights Reserved	Quentin J. Groom	e8ad0d98-7f7f-4c76-af44-fb2eccd08e44	Vascular plants of Amrum 2007-2008	HumanObservation				8	2007			087e8c2d-f398-4580-851d-c6907c9a5aa4	Thalassozentrum	Europe; Germany; Schleswig-Holstein; Amrum	Frisian Islands	Amrum	Germany	DE	Schleswig-Holstein	Europe	3459000E 6055000N	EPSG:31467	POLYGON ((3459000 6055000, 3460000 6055000, 3460000 6056000, 3459000 6056000, 3459000 6055000))	PROJCS["DHDN / Gauss-Kruger zone 3", GEOGCS["DHDN", DATUM["Deutsches_Hauptdreiecksnetz", SPHEROID["Bessel 1841",6377397.155,299.1528128, AUTHORITY["EPSG","7004"]], AUTHORITY["EPSG","6314"]], PRIMEM["Greenwich",0, AUTHORITY["EPSG","8901"]], UNIT["degree",0.01745329251994328, AUTHORITY["EPSG","9122"]], AUTHORITY["EPSG","4314"]], UNIT["metre",1, AUTHORITY["EPSG","9001"]], PROJECTION["Transverse_Merc…		707	8.37183764	54.62745808	EPSG:4326	1.5707
Chenopodium	album	species		Chenopodium album L.	Plantae	Amaranthaceae	Fat Hen	ICBN	Quentin J. Groom	Quentin J. Groom	en	CC0 - No Rights Reserved	Quentin J. Groom	e8ad0d98-7f7f-4c76-af44-fb2eccd08e44	Vascular plants of Amrum 2007-2008	HumanObservation			06/07/2008	7	2008			8b7bee6a-c701-45dc-b94e-b8f354e55088	Thalassozentrum	Europe; Germany; Schleswig-Holstein; Amrum	Frisian Islands	Amrum	Germany	DE	Schleswig-Holstein	Europe	3459000E 6055000N	EPSG:31467	POLYGON ((3459000 6055000, 3460000 6055000, 3460000 6056000, 3459000 6056000, 3459000 6055000))	PROJCS["DHDN / Gauss-Kruger zone 3", GEOGCS["DHDN", DATUM["Deutsches_Hauptdreiecksnetz", SPHEROID["Bessel 1841",6377397.155,299.1528128, AUTHORITY["EPSG","7004"]], AUTHORITY["EPSG","6314"]], PRIMEM["Greenwich",0, AUTHORITY["EPSG","8901"]], UNIT["degree",0.01745329251994328, AUTHORITY["EPSG","9122"]], AUTHORITY["EPSG","4314"]], UNIT["metre",1, AUTHORITY["EPSG","9001"]], PROJECTION["Transverse_Merc…		707	8.37183764	54.62745808	EPSG:4326	1.5707
Chenopodium	album	species		Chenopodium album L.	Plantae	Amaranthaceae	Fat Hen	ICBN	Quentin J. Groom	Quentin J. Groom	en	CC0 - No Rights Reserved	Quentin J. Groom	e8ad0d98-7f7f-4c76-af44-fb2eccd08e44	Vascular plants of Amrum 2007-2008	HumanObservation			05/07/2008	7	2008			f975eb42-caa1-4755-8288-ef9fef15ff06	Norddorf Sewage works	Europe; Germany; Schleswig-Holstein; Amrum	Frisian Islands	Amrum	Germany	DE	Schleswig-Holstein	Europe	3457000E 6061000N	EPSG:31467	POLYGON ((3457000 6061000, 3458000 6061000, 3458000 6062000, 3457000 6062000, 3457000 6061000))	PROJCS["DHDN / Gauss-Kruger zone 3", GEOGCS["DHDN", DATUM["Deutsches_Hauptdreiecksnetz", SPHEROID["Bessel 1841",6377397.155,299.1528128, AUTHORITY["EPSG","7004"]], AUTHORITY["EPSG","6314"]], PRIMEM["Greenwich",0, AUTHORITY["EPSG","8901"]], UNIT["degree",0.01745329251994328, AUTHORITY["EPSG","9122"]], AUTHORITY["EPSG","4314"]], UNIT["metre",1, AUTHORITY["EPSG","9001"]], PROJECTION["Transverse_Merc…		707	8.34000099	54.68119021	EPSG:4326	1.5707
Chenopodium	album	species		Chenopodium album L.	Plantae	Amaranthaceae	Fat Hen	ICBN	Quentin J. Groom	Quentin J. Groom	en	CC0 - No Rights Reserved	Quentin J. Groom	e8ad0d98-7f7f-4c76-af44-fb2eccd08e44	Vascular plants of Amrum 2007-2008	HumanObservation			20/07/2008	7	2008			af8ce559-d03d-443d-9811-25156c4e9fe0	Steenodde	Europe; Germany; Schleswig-Holstein; Amrum	Frisian Islands	Amrum	Germany	DE	Schleswig-Holstein	Europe	3459000E 6056000N	EPSG:31467	POLYGON ((3459000 6056000, 3460000 6056000, 3460000 6057000, 3459000 6057000, 3459000 6056000))	PROJCS["DHDN / Gauss-Kruger zone 3", GEOGCS["DHDN", DATUM["Deutsches_Hauptdreiecksnetz", SPHEROID["Bessel 1841",6377397.155,299.1528128, AUTHORITY["EPSG","7004"]], AUTHORITY["EPSG","6314"]], PRIMEM["Greenwich",0, AUTHORITY["EPSG","8901"]], UNIT["degree",0.01745329251994328, AUTHORITY["EPSG","9122"]], AUTHORITY["EPSG","4314"]], UNIT["metre",1, AUTHORITY["EPSG","9001"]], PROJECTION["Transverse_Merc…		707	8.37169933	54.63644093	EPSG:4326	1.5707
Chenopodium	album	species		Chenopodium album L.	Plantae	Amaranthaceae	Fat Hen	ICBN	Quentin J. Groom	Quentin J. Groom	en	CC0 - No Rights Reserved	Quentin J. Groom	e8ad0d98-7f7f-4c76-af44-fb2eccd08e44	Vascular plants of Amrum 2007-2008	HumanObservation			20/07/2008	7	2008			b816a091-ab03-45c9-9465-cb09dac21c69	Steenoder Klift	Europe; Germany; Schleswig-Holstein; Amrum	Frisian Islands	Amrum	Germany	DE	Schleswig-Holstein	Europe	3459000E 6057000N	EPSG:31467	POLYGON ((3459000 6057000, 3460000 6057000, 3460000 6058000, 3459000 6058000, 3459000 6057000))	PROJCS["DHDN / Gauss-Kruger zone 3", GEOGCS["DHDN", DATUM["Deutsches_Hauptdreiecksnetz", SPHEROID["Bessel 1841",6377397.155,299.1528128, AUTHORITY["EPSG","7004"]], AUTHORITY["EPSG","6314"]], PRIMEM["Greenwich",0, AUTHORITY["EPSG","8901"]], UNIT["degree",0.01745329251994328, AUTHORITY["EPSG","9122"]], AUTHORITY["EPSG","4314"]], UNIT["metre",1, AUTHORITY["EPSG","9001"]], PROJECTION["Transverse_Merc…	Sea shore, grazing land and crops	707	8.37156094	54.64542376	EPSG:4326	1.5707
Chenopodium	rubrum	species		Chenopodium rubrum L.	Plantae	Amaranthaceae	Red Goose-foot	ICBN	Quentin J. Groom	Quentin J. Groom	en	CC0 - No Rights Reserved	Quentin J. Groom	e8ad0d98-7f7f-4c76-af44-fb2eccd08e44	Vascular plants of Amrum 2007-2008	HumanObservation				8	2007			74781597-3d76-4aff-b67d-2146e6421203	Norddorf west	Europe; Germany; Schleswig-Holstein; Amrum	Frisian Islands	Amrum	Germany	DE	Schleswig-Holstein	Europe	3456000E 6061000N	EPSG:31467	POLYGON ((3456000 6061000, 3457000 6061000, 3457000 6062000, 3456000 6062000, 3456000 6061000))	PROJCS["DHDN / Gauss-Kruger zone 3", GEOGCS["DHDN", DATUM["Deutsches_Hauptdreiecksnetz", SPHEROID["Bessel 1841",6377397.155,299.1528128, AUTHORITY["EPSG","7004"]], AUTHORITY["EPSG","6314"]], PRIMEM["Greenwich",0, AUTHORITY["EPSG","8901"]], UNIT["degree",0.01745329251994328, AUTHORITY["EPSG","9122"]], AUTHORITY["EPSG","4314"]], UNIT["metre",1, AUTHORITY["EPSG","9001"]], PROJECTION["Transverse_Merc…	Town, some dune, plantation and grazing	707	8.32449829	54.68110486	EPSG:4326	1.5707
Chenopodium	rubrum	species		Chenopodium rubrum L.	Plantae	Amaranthaceae	Red Goose-foot	ICBN	Quentin J. Groom	Quentin J. Groom	en	CC0 - No Rights Reserved	Quentin J. Groom	e8ad0d98-7f7f-4c76-af44-fb2eccd08e44	Vascular plants of Amrum 2007-2008	HumanObservation				8	2007			3bf0f846-f090-4414-92b1-5fab05f3decf	Steenoder Klift	Europe; Germany; Schleswig-Holstein; Amrum	Frisian Islands	Amrum	Germany	DE	Schleswig-Holstein	Europe	3459000E 6057000N	EPSG:31467	POLYGON ((3459000 6057000, 3460000 6057000, 3460000 6058000, 3459000 6058000, 3459000 6057000))	PROJCS["DHDN / Gauss-Kruger zone 3", GEOGCS["DHDN", DATUM["Deutsches_Hauptdreiecksnetz", SPHEROID["Bessel 1841",6377397.155,299.1528128, AUTHORITY["EPSG","7004"]], AUTHORITY["EPSG","6314"]], PRIMEM["Greenwich",0, AUTHORITY["EPSG","8901"]], UNIT["degree",0.01745329251994328, AUTHORITY["EPSG","9122"]], AUTHORITY["EPSG","4314"]], UNIT["metre",1, AUTHORITY["EPSG","9001"]], PROJECTION["Transverse_Merc…	Sea shore, grazing land and crops	707	8.37156094	54.64542376	EPSG:4326	1.5707
Chenopodium	rubrum	species		Chenopodium rubrum L.	Plantae	Amaranthaceae	Red Goose-foot	ICBN	Quentin J. Groom	Quentin J. Groom	en	CC0 - No Rights Reserved	Quentin J. Groom	e8ad0d98-7f7f-4c76-af44-fb2eccd08e44	Vascular plants of Amrum 2007-2008	HumanObservation				8	2007			01a51105-6a6e-45d4-be79-d2f0858cd668	Ann Lunn (west)	Europe; Germany; Schleswig-Holstein; Amrum	Frisian Islands	Amrum	Germany	DE	Schleswig-Holstein	Europe	3457000E 6060000N	EPSG:31467	POLYGON ((3457000 6060000, 3458000 6060000, 3458000 6061000, 3457000 6061000, 3457000 6060000))	PROJCS["DHDN / Gauss-Kruger zone 3", GEOGCS["DHDN", DATUM["Deutsches_Hauptdreiecksnetz", SPHEROID["Bessel 1841",6377397.155,299.1528128, AUTHORITY["EPSG","7004"]], AUTHORITY["EPSG","6314"]], PRIMEM["Greenwich",0, AUTHORITY["EPSG","8901"]], UNIT["degree",0.01745329251994328, AUTHORITY["EPSG","9122"]], AUTHORITY["EPSG","4314"]], UNIT["metre",1, AUTHORITY["EPSG","9001"]], PROJECTION["Transverse_Merc…	Saltmarsh, grazing, crops and a small amount of woodland	707	8.34014653	54.67220748	EPSG:4326	1.5707
Chenopodium	rubrum	species		Chenopodium rubrum L.	Plantae	Amaranthaceae	Red Goose-foot	ICBN	Quentin J. Groom	Quentin J. Groom	en	CC0 - No Rights Reserved	Quentin J. Groom	e8ad0d98-7f7f-4c76-af44-fb2eccd08e44	Vascular plants of Amrum 2007-2008	HumanObservation			23/08/2007	8	2007			ae0d1703-3f05-4fb4-be72-f2962c5eb2f1	Riesenbett Litorina-Kliff	Europe; Germany; Schleswig-Holstein; Amrum	Frisian Islands	Amrum	Germany	DE	Schleswig-Holstein	Europe	3455000E 6059000N	EPSG:31467	POLYGON ((3455000 6059000, 3456000 6059000, 3456000 6060000, 3455000 6060000, 3455000 6059000))	PROJCS["DHDN / Gauss-Kruger zone 3", GEOGCS["DHDN", DATUM["Deutsches_Hauptdreiecksnetz", SPHEROID["Bessel 1841",6377397.155,299.1528128, AUTHORITY["EPSG","7004"]], AUTHORITY["EPSG","6314"]], PRIMEM["Greenwich",0, AUTHORITY["EPSG","8901"]], UNIT["degree",0.01745329251994328, AUTHORITY["EPSG","9122"]], AUTHORITY["EPSG","4314"]], UNIT["metre",1, AUTHORITY["EPSG","9001"]], PROJECTION["Transverse_Merc…		707	8.30930036	54.66305219	EPSG:4326	1.5707
Chenopodium	rubrum	species		Chenopodium rubrum L.	Plantae	Amaranthaceae	Red Goose-foot	ICBN	Quentin J. Groom	Quentin J. Groom	en	CC0 - No Rights Reserved	Quentin J. Groom	e8ad0d98-7f7f-4c76-af44-fb2eccd08e44	Vascular plants of Amrum 2007-2008	HumanObservation				8	2007			c154161d-b2fc-491a-b273-9156c3e67d18	Nebel beach 1	Europe; Germany; Schleswig-Holstein; Amrum	Frisian Islands	Amrum	Germany	DE	Schleswig-Holstein	Europe	3455000E 6058000N	EPSG:31467	POLYGON ((3455000 6058000, 3456000 6058000, 3456000 6059000, 3455000 6059000, 3455000 6058000))	PROJCS["DHDN / Gauss-Kruger zone 3", GEOGCS["DHDN", DATUM["Deutsches_Hauptdreiecksnetz", SPHEROID["Bessel 1841",6377397.155,299.1528128, AUTHORITY["EPSG","7004"]], AUTHORITY["EPSG","6314"]], PRIMEM["Greenwich",0, AUTHORITY["EPSG","8901"]], UNIT["degree",0.01745329251994328, AUTHORITY["EPSG","9122"]], AUTHORITY["EPSG","4314"]], UNIT["metre",1, AUTHORITY["EPSG","9001"]], PROJECTION["Transverse_Merc…		707	8.30945257	54.6540695	EPSG:4326	1.5707
Chenopodium	rubrum	species		Chenopodium rubrum L.	Plantae	Amaranthaceae	Red Goose-foot	ICBN	Quentin J. Groom	Quentin J. Groom	en	CC0 - No Rights Reserved	Quentin J. Groom	e8ad0d98-7f7f-4c76-af44-fb2eccd08e44	Vascular plants of Amrum 2007-2008	HumanObservation				8	2007			a8cb9fe8-8adc-460f-9385-025f8cac5db3	Dunes (Nebel)	Europe; Germany; Schleswig-Holstein; Amrum	Frisian Islands	Amrum	Germany	DE	Schleswig-Holstein	Europe	3456000E 6058000N	EPSG:31467	POLYGON ((3456000 6058000, 3457000 6058000, 3457000 6059000, 3456000 6059000, 3456000 6058000))	PROJCS["DHDN / Gauss-Kruger zone 3", GEOGCS["DHDN", DATUM["Deutsches_Hauptdreiecksnetz", SPHEROID["Bessel 1841",6377397.155,299.1528128, AUTHORITY["EPSG","7004"]], AUTHORITY["EPSG","6314"]], PRIMEM["Greenwich",0, AUTHORITY["EPSG","8901"]], UNIT["degree",0.01745329251994328, AUTHORITY["EPSG","9122"]], AUTHORITY["EPSG","4314"]], UNIT["metre",1, AUTHORITY["EPSG","9001"]], PROJECTION["Transverse_Merc…		707	8.32494493	54.65415674	EPSG:4326	1.5707
Chenopodium	rubrum	species		Chenopodium rubrum L.	Plantae	Amaranthaceae	Red Goose-foot	ICBN	Quentin J. Groom	Quentin J. Groom	en	CC0 - No Rights Reserved	Quentin J. Groom	e8ad0d98-7f7f-4c76-af44-fb2eccd08e44	Vascular plants of Amrum 2007-2008	HumanObservation			23/08/2007	8	2007			fa7852c9-d2f5-4d89-8ffe-9f24bd83e3e3	East Steenodde	Europe; Germany; Schleswig-Holstein; Amrum	Frisian Islands	Amrum	Germany	DE	Schleswig-Holstein	Europe	3460000E 6055000N	EPSG:31467	POLYGON ((3460000 6055000, 3461000 6055000, 3461000 6056000, 3460000 6056000, 3460000 6055000))	PROJCS["DHDN / Gauss-Kruger zone 3", GEOGCS["DHDN", DATUM["Deutsches_Hauptdreiecksnetz", SPHEROID["Bessel 1841",6377397.155,299.1528128, AUTHORITY["EPSG","7004"]], AUTHORITY["EPSG","6314"]], PRIMEM["Greenwich",0, AUTHORITY["EPSG","8901"]], UNIT["degree",0.01745329251994328, AUTHORITY["EPSG","9122"]], AUTHORITY["EPSG","4314"]], UNIT["metre",1, AUTHORITY["EPSG","9001"]], PROJECTION["Transverse_Merc…		707	8.38732007	54.62753732	EPSG:4326	1.5707
Chenopodium	rubrum	species		Chenopodium rubrum L.	Plantae	Amaranthaceae	Red Goose-foot	ICBN	Quentin J. Groom	Quentin J. Groom	en	CC0 - No Rights Reserved	Quentin J. Groom	e8ad0d98-7f7f-4c76-af44-fb2eccd08e44	Vascular plants of Amrum 2007-2008	HumanObservation				8	2007			c8f22ff6-ec6d-4562-bda8-a65a9d0a9355	west Vogelkoje	Europe; Germany; Schleswig-Holstein; Amrum	Frisian Islands	Amrum	Germany	DE	Schleswig-Holstein	Europe	3456000E 6059000N	EPSG:31467	POLYGON ((3456000 6059000, 3457000 6059000, 3457000 6060000, 3456000 6060000, 3456000 6059000))	PROJCS["DHDN / Gauss-Kruger zone 3", GEOGCS["DHDN", DATUM["Deutsches_Hauptdreiecksnetz", SPHEROID["Bessel 1841",6377397.155,299.1528128, AUTHORITY["EPSG","7004"]], AUTHORITY["EPSG","6314"]], PRIMEM["Greenwich",0, AUTHORITY["EPSG","8901"]], UNIT["degree",0.01745329251994328, AUTHORITY["EPSG","9122"]], AUTHORITY["EPSG","4314"]], UNIT["metre",1, AUTHORITY["EPSG","9001"]], PROJECTION["Transverse_Merc…		707	8.32479613	54.66313946	EPSG:4326	1.5707
Chenopodium	rubrum	species		Chenopodium rubrum L.	Plantae	Amaranthaceae	Red Goose-foot	ICBN	Quentin J. Groom	Quentin J. Groom	en	CC0 - No Rights Reserved	Quentin J. Groom	e8ad0d98-7f7f-4c76-af44-fb2eccd08e44	Vascular plants of Amrum 2007-2008	HumanObservation			21/08/2007	8	2007			85063961-e57c-4b63-9b07-7458b7d0647b	Bearendeal	Europe; Germany; Schleswig-Holstein; Amrum	Frisian Islands	Amrum	Germany	DE	Schleswig-Holstein	Europe	3458000E 6059000N	EPSG:31467	POLYGON ((3458000 6059000, 3459000 6059000, 3459000 6060000, 3458000 6060000, 3458000 6059000))	PROJCS["DHDN / Gauss-Kruger zone 3", GEOGCS["DHDN", DATUM["Deutsches_Hauptdreiecksnetz", SPHEROID["Bessel 1841",6377397.155,299.1528128, AUTHORITY["EPSG","7004"]], AUTHORITY["EPSG","6314"]], PRIMEM["Greenwich",0, AUTHORITY["EPSG","8901"]], UNIT["degree",0.01745329251994328, AUTHORITY["EPSG","9122"]], AUTHORITY["EPSG","4314"]], UNIT["metre",1, AUTHORITY["EPSG","9001"]], PROJECTION["Transverse_Merc…		707	8.35578792	54.66330805	EPSG:4326	1.5707
Chenopodium	rubrum	species		Chenopodium rubrum L.	Plantae	Amaranthaceae	Red Goose-foot	ICBN	Quentin J. Groom	Quentin J. Groom	en	CC0 - No Rights Reserved	Quentin J. Groom	e8ad0d98-7f7f-4c76-af44-fb2eccd08e44	Vascular plants of Amrum 2007-2008	HumanObservation				8	2007			e972f685-571a-4f34-96a5-dcb9c6f70fbd	Thalassozentrum	Europe; Germany; Schleswig-Holstein; Amrum	Frisian Islands	Amrum	Germany	DE	Schleswig-Holstein	Europe	3459000E 6055000N	EPSG:31467	POLYGON ((3459000 6055000, 3460000 6055000, 3460000 6056000, 3459000 6056000, 3459000 6055000))	PROJCS["DHDN / Gauss-Kruger zone 3", GEOGCS["DHDN", DATUM["Deutsches_Hauptdreiecksnetz", SPHEROID["Bessel 1841",6377397.155,299.1528128, AUTHORITY["EPSG","7004"]], AUTHORITY["EPSG","6314"]], PRIMEM["Greenwich",0, AUTHORITY["EPSG","8901"]], UNIT["degree",0.01745329251994328, AUTHORITY["EPSG","9122"]], AUTHORITY["EPSG","4314"]], UNIT["metre",1, AUTHORITY["EPSG","9001"]], PROJECTION["Transverse_Merc…		707	8.37183764	54.62745808	EPSG:4326	1.5707
Chenopodium	rubrum	species		Chenopodium rubrum L.	Plantae	Amaranthaceae	Red Goose-foot	ICBN	Quentin J. Groom	Quentin J. Groom	en	CC0 - No Rights Reserved	Quentin J. Groom	e8ad0d98-7f7f-4c76-af44-fb2eccd08e44	Vascular plants of Amrum 2007-2008	HumanObservation			08/07/2008	7	2008			961c986e-30a4-467c-b83a-f96733b42f8c	Hidden Lake	Europe; Germany; Schleswig-Holstein; Amrum	Frisian Islands	Amrum	Germany	DE	Schleswig-Holstein	Europe	3458000E 6055000N	EPSG:31467	POLYGON ((3458000 6055000, 3459000 6055000, 3459000 6056000, 3458000 6056000, 3458000 6055000))	PROJCS["DHDN / Gauss-Kruger zone 3", GEOGCS["DHDN", DATUM["Deutsches_Hauptdreiecksnetz", SPHEROID["Bessel 1841",6377397.155,299.1528128, AUTHORITY["EPSG","7004"]], AUTHORITY["EPSG","6314"]], PRIMEM["Greenwich",0, AUTHORITY["EPSG","8901"]], UNIT["degree",0.01745329251994328, AUTHORITY["EPSG","9122"]], AUTHORITY["EPSG","4314"]], UNIT["metre",1, AUTHORITY["EPSG","9001"]], PROJECTION["Transverse_Merc…		707	8.35635529	54.62737686	EPSG:4326	1.5707
Chenopodium	suecicum	species		Chenopodium suecicum Murr	Plantae	Amaranthaceae	Swedish Goosefoot	ICBN	Quentin J. Groom	Quentin J. Groom	en	CC0 - No Rights Reserved	Quentin J. Groom	e8ad0d98-7f7f-4c76-af44-fb2eccd08e44	Vascular plants of Amrum 2007-2008	HumanObservation			21/08/2007	8	2007			e25403ff-9001-4a61-884e-f4b8c9a79a30	Bearendeal	Europe; Germany; Schleswig-Holstein; Amrum	Frisian Islands	Amrum	Germany	DE	Schleswig-Holstein	Europe	3458000E 6059000N	EPSG:31467	POLYGON ((3458000 6059000, 3459000 6059000, 3459000 6060000, 3458000 6060000, 3458000 6059000))	PROJCS["DHDN / Gauss-Kruger zone 3", GEOGCS["DHDN", DATUM["Deutsches_Hauptdreiecksnetz", SPHEROID["Bessel 1841",6377397.155,299.1528128, AUTHORITY["EPSG","7004"]], AUTHORITY["EPSG","6314"]], PRIMEM["Greenwich",0, AUTHORITY["EPSG","8901"]], UNIT["degree",0.01745329251994328, AUTHORITY["EPSG","9122"]], AUTHORITY["EPSG","4314"]], UNIT["metre",1, AUTHORITY["EPSG","9001"]], PROJECTION["Transverse_Merc…		707	8.35578792	54.66330805	EPSG:4326	1.5707
Salicornia		genus		Salicornia L.	Plantae	Amaranthaceae	Common Glasswort	ICBN	Quentin J. Groom	Quentin J. Groom	en	CC0 - No Rights Reserved	Quentin J. Groom	e8ad0d98-7f7f-4c76-af44-fb2eccd08e44	Vascular plants of Amrum 2007-2008	HumanObservation				8	2007			4303dfae-a191-46f8-9e62-2b30fe1bec57	Steenoder Klift	Europe; Germany; Schleswig-Holstein; Amrum	Frisian Islands	Amrum	Germany	DE	Schleswig-Holstein	Europe	3459000E 6057000N	EPSG:31467	POLYGON ((3459000 6057000, 3460000 6057000, 3460000 6058000, 3459000 6058000, 3459000 6057000))	PROJCS["DHDN / Gauss-Kruger zone 3", GEOGCS["DHDN", DATUM["Deutsches_Hauptdreiecksnetz", SPHEROID["Bessel 1841",6377397.155,299.1528128, AUTHORITY["EPSG","7004"]], AUTHORITY["EPSG","6314"]], PRIMEM["Greenwich",0, AUTHORITY["EPSG","8901"]], UNIT["degree",0.01745329251994328, AUTHORITY["EPSG","9122"]], AUTHORITY["EPSG","4314"]], UNIT["metre",1, AUTHORITY["EPSG","9001"]], PROJECTION["Transverse_Merc…	Sea shore, grazing land and crops	707	8.37156094	54.64542376	EPSG:4326	1.5707
Salicornia		genus		Salicornia L.	Plantae	Amaranthaceae	Common Glasswort	ICBN	Quentin J. Groom	Quentin J. Groom	en	CC0 - No Rights Reserved	Quentin J. Groom	e8ad0d98-7f7f-4c76-af44-fb2eccd08e44	Vascular plants of Amrum 2007-2008	HumanObservation				8	2007			f7dd6c7b-4ad7-4335-9faf-3810aadb6678	Ann Lunn (west)	Europe; Germany; Schleswig-Holstein; Amrum	Frisian Islands	Amrum	Germany	DE	Schleswig-Holstein	Europe	3457000E 6060000N	EPSG:31467	POLYGON ((3457000 6060000, 3458000 6060000, 3458000 6061000, 3457000 6061000, 3457000 6060000))	PROJCS["DHDN / Gauss-Kruger zone 3", GEOGCS["DHDN", DATUM["Deutsches_Hauptdreiecksnetz", SPHEROID["Bessel 1841",6377397.155,299.1528128, AUTHORITY["EPSG","7004"]], AUTHORITY["EPSG","6314"]], PRIMEM["Greenwich",0, AUTHORITY["EPSG","8901"]], UNIT["degree",0.01745329251994328, AUTHORITY["EPSG","9122"]], AUTHORITY["EPSG","4314"]], UNIT["metre",1, AUTHORITY["EPSG","9001"]], PROJECTION["Transverse_Merc…	Saltmarsh, grazing, crops and a small amount of woodland	707	8.34014653	54.67220748	EPSG:4326	1.5707
Salicornia		genus		Salicornia L.	Plantae	Amaranthaceae	Common Glasswort	ICBN	Quentin J. Groom	Quentin J. Groom	en	CC0 - No Rights Reserved	Quentin J. Groom	e8ad0d98-7f7f-4c76-af44-fb2eccd08e44	Vascular plants of Amrum 2007-2008	HumanObservation				8	2007			af94a294-b457-41b0-af90-3ff603b49212	Nebel	Europe; Germany; Schleswig-Holstein; Amrum	Frisian Islands	Amrum	Germany	DE	Schleswig-Holstein	Europe	3461000E 6055000N	EPSG:31467	POLYGON ((3458000 6058000, 3459000 6058000, 3459000 6059000, 3458000 6059000, 3458000 6058000))	PROJCS["DHDN / Gauss-Kruger zone 3", GEOGCS["DHDN", DATUM["Deutsches_Hauptdreiecksnetz", SPHEROID["Bessel 1841",6377397.155,299.1528128, AUTHORITY["EPSG","7004"]], AUTHORITY["EPSG","6314"]], PRIMEM["Greenwich",0, AUTHORITY["EPSG","8901"]], UNIT["degree",0.01745329251994328, AUTHORITY["EPSG","9122"]], AUTHORITY["EPSG","4314"]], UNIT["metre",1, AUTHORITY["EPSG","9001"]], PROJECTION["Transverse_Merc…	Town, saltmarsh, grazing	707	8.35592988	54.65432528	EPSG:4326	1.5707
Salicornia		genus		Salicornia L.	Plantae	Amaranthaceae	Common Glasswort	ICBN	Quentin J. Groom	Quentin J. Groom	en	CC0 - No Rights Reserved	Quentin J. Groom	e8ad0d98-7f7f-4c76-af44-fb2eccd08e44	Vascular plants of Amrum 2007-2008	HumanObservation				8	2007			8fec463e-24f8-40a9-abd2-996b0c431bb4	Norddorf Sewage works	Europe; Germany; Schleswig-Holstein; Amrum	Frisian Islands	Amrum	Germany	DE	Schleswig-Holstein	Europe	3457000E 6061000N	EPSG:31467	POLYGON ((3457000 6061000, 3458000 6061000, 3458000 6062000, 3457000 6062000, 3457000 6061000))	PROJCS["DHDN / Gauss-Kruger zone 3", GEOGCS["DHDN", DATUM["Deutsches_Hauptdreiecksnetz", SPHEROID["Bessel 1841",6377397.155,299.1528128, AUTHORITY["EPSG","7004"]], AUTHORITY["EPSG","6314"]], PRIMEM["Greenwich",0, AUTHORITY["EPSG","8901"]], UNIT["degree",0.01745329251994328, AUTHORITY["EPSG","9122"]], AUTHORITY["EPSG","4314"]], UNIT["metre",1, AUTHORITY["EPSG","9001"]], PROJECTION["Transverse_Merc…		707	8.34000099	54.68119021	EPSG:4326	1.5707
Salicornia		genus		Salicornia L.	Plantae	Amaranthaceae	Common Glasswort	ICBN	Quentin J. Groom	Quentin J. Groom	en	CC0 - No Rights Reserved	Quentin J. Groom	e8ad0d98-7f7f-4c76-af44-fb2eccd08e44	Vascular plants of Amrum 2007-2008	HumanObservation			20/08/2007	8	2007			fe6f6801-5b23-4ced-ba96-0a3708cb01c7	Ann-Lunn east	Europe; Germany; Schleswig-Holstein; Amrum	Frisian Islands	Amrum	Germany	DE	Schleswig-Holstein	Europe	3458000E 6060000N	EPSG:31467	POLYGON ((3458000 6060000, 3459000 6060000, 3459000 6061000, 3458000 6061000, 3458000 6060000))	PROJCS["DHDN / Gauss-Kruger zone 3", GEOGCS["DHDN", DATUM["Deutsches_Hauptdreiecksnetz", SPHEROID["Bessel 1841",6377397.155,299.1528128, AUTHORITY["EPSG","7004"]], AUTHORITY["EPSG","6314"]], PRIMEM["Greenwich",0, AUTHORITY["EPSG","8901"]], UNIT["degree",0.01745329251994328, AUTHORITY["EPSG","9122"]], AUTHORITY["EPSG","4314"]], UNIT["metre",1, AUTHORITY["EPSG","9001"]], PROJECTION["Transverse_Merc…		707	8.35564588	54.67229082	EPSG:4326	1.5707
Salicornia		genus		Salicornia L.	Plantae	Amaranthaceae	Common Glasswort	ICBN	Quentin J. Groom	Quentin J. Groom	en	CC0 - No Rights Reserved	Quentin J. Groom	e8ad0d98-7f7f-4c76-af44-fb2eccd08e44	Vascular plants of Amrum 2007-2008	HumanObservation			19/08/2007	8	2007			8d72952a-e5cb-4662-90eb-8a68d066a196	Grazing marsh north-east	Europe; Germany; Schleswig-Holstein; Amrum	Frisian Islands	Amrum	Germany	DE	Schleswig-Holstein	Europe	3457000E 6062000N	EPSG:31467	POLYGON ((3457000 6062000, 3458000 6062000, 3458000 6063000, 3457000 6063000, 3457000 6062000))	PROJCS["DHDN / Gauss-Kruger zone 3", GEOGCS["DHDN", DATUM["Deutsches_Hauptdreiecksnetz", SPHEROID["Bessel 1841",6377397.155,299.1528128, AUTHORITY["EPSG","7004"]], AUTHORITY["EPSG","6314"]], PRIMEM["Greenwich",0, AUTHORITY["EPSG","8901"]], UNIT["degree",0.01745329251994328, AUTHORITY["EPSG","9122"]], AUTHORITY["EPSG","4314"]], UNIT["metre",1, AUTHORITY["EPSG","9001"]], PROJECTION["Transverse_Merc…		707	8.33985537	54.69017291	EPSG:4326	1.5707
Salicornia		genus		Salicornia L.	Plantae	Amaranthaceae	Common Glasswort	ICBN	Quentin J. Groom	Quentin J. Groom	en	CC0 - No Rights Reserved	Quentin J. Groom	e8ad0d98-7f7f-4c76-af44-fb2eccd08e44	Vascular plants of Amrum 2007-2008	HumanObservation				8	2007			7e58a62f-ca22-4a79-af7e-0ad74a6d3678	Norddorf beach	Europe; Germany; Schleswig-Holstein; Amrum	Frisian Islands	Amrum	Germany	DE	Schleswig-Holstein	Europe	3460000E 6053000N	EPSG:31467	POLYGON ((3455000 6061000, 3456000 6061000, 3456000 6062000, 3455000 6062000, 3455000 6061000))	PROJCS["DHDN / Gauss-Kruger zone 3", GEOGCS["DHDN", DATUM["Deutsches_Hauptdreiecksnetz", SPHEROID["Bessel 1841",6377397.155,299.1528128, AUTHORITY["EPSG","7004"]], AUTHORITY["EPSG","6314"]], PRIMEM["Greenwich",0, AUTHORITY["EPSG","8901"]], UNIT["degree",0.01745329251994328, AUTHORITY["EPSG","9122"]], AUTHORITY["EPSG","4314"]], UNIT["metre",1, AUTHORITY["EPSG","9001"]], PROJECTION["Transverse_Merc…		707	8.30899568	54.68101753	EPSG:4326	1.5707
Salicornia		genus		Salicornia L.	Plantae	Amaranthaceae	Common Glasswort	ICBN	Quentin J. Groom	Quentin J. Groom	en	CC0 - No Rights Reserved	Quentin J. Groom	e8ad0d98-7f7f-4c76-af44-fb2eccd08e44	Vascular plants of Amrum 2007-2008	HumanObservation			21/08/2007	8	2007			11b6dcdf-e5e6-45be-a9c6-b89f75c7dd9b	Bearendeal	Europe; Germany; Schleswig-Holstein; Amrum	Frisian Islands	Amrum	Germany	DE	Schleswig-Holstein	Europe	3458000E 6059000N	EPSG:31467	POLYGON ((3458000 6059000, 3459000 6059000, 3459000 6060000, 3458000 6060000, 3458000 6059000))	PROJCS["DHDN / Gauss-Kruger zone 3", GEOGCS["DHDN", DATUM["Deutsches_Hauptdreiecksnetz", SPHEROID["Bessel 1841",6377397.155,299.1528128, AUTHORITY["EPSG","7004"]], AUTHORITY["EPSG","6314"]], PRIMEM["Greenwich",0, AUTHORITY["EPSG","8901"]], UNIT["degree",0.01745329251994328, AUTHORITY["EPSG","9122"]], AUTHORITY["EPSG","4314"]], UNIT["metre",1, AUTHORITY["EPSG","9001"]], PROJECTION["Transverse_Merc…		707	8.35578792	54.66330805	EPSG:4326	1.5707
Salicornia		genus		Salicornia L.	Plantae	Amaranthaceae	Common Glasswort	ICBN	Quentin J. Groom	Quentin J. Groom	en	CC0 - No Rights Reserved	Quentin J. Groom	e8ad0d98-7f7f-4c76-af44-fb2eccd08e44	Vascular plants of Amrum 2007-2008	HumanObservation			22/08/2007	8	2007			15caed34-1aff-481f-8323-602d7fe937b0	Quermarkenfeuer	Europe; Germany; Schleswig-Holstein; Amrum	Frisian Islands	Amrum	Germany	DE	Schleswig-Holstein	Europe	3455000E 6060000N	EPSG:31467	POLYGON ((3455000 6060000, 3456000 6060000, 3456000 6061000, 3455000 6061000, 3455000 6060000))	PROJCS["DHDN / Gauss-Kruger zone 3", GEOGCS["DHDN", DATUM["Deutsches_Hauptdreiecksnetz", SPHEROID["Bessel 1841",6377397.155,299.1528128, AUTHORITY["EPSG","7004"]], AUTHORITY["EPSG","6314"]], PRIMEM["Greenwich",0, AUTHORITY["EPSG","8901"]], UNIT["degree",0.01745329251994328, AUTHORITY["EPSG","9122"]], AUTHORITY["EPSG","4314"]], UNIT["metre",1, AUTHORITY["EPSG","9001"]], PROJECTION["Transverse_Merc…		707	8.30914806	54.67203487	EPSG:4326	1.5707
Salicornia		genus		Salicornia L.	Plantae	Amaranthaceae	Common Glasswort	ICBN	Quentin J. Groom	Quentin J. Groom	en	CC0 - No Rights Reserved	Quentin J. Groom	e8ad0d98-7f7f-4c76-af44-fb2eccd08e44	Vascular plants of Amrum 2007-2008	HumanObservation			30/08/2007	8	2007			f44e8b8e-7566-4a6f-a417-a19dd3f892f7	East Witdune	Europe; Germany; Schleswig-Holstein; Amrum	Frisian Islands	Amrum	Germany	DE	Schleswig-Holstein	Europe	3461000E 6055000N	EPSG:31467	POLYGON ((3461000 6055000, 3462000 6055000, 3462000 6056000, 3461000 6056000, 3461000 6055000))	PROJCS["DHDN / Gauss-Kruger zone 3", GEOGCS["DHDN", DATUM["Deutsches_Hauptdreiecksnetz", SPHEROID["Bessel 1841",6377397.155,299.1528128, AUTHORITY["EPSG","7004"]], AUTHORITY["EPSG","6314"]], PRIMEM["Greenwich",0, AUTHORITY["EPSG","8901"]], UNIT["degree",0.01745329251994328, AUTHORITY["EPSG","9122"]], AUTHORITY["EPSG","4314"]], UNIT["metre",1, AUTHORITY["EPSG","9001"]], PROJECTION["Transverse_Merc…		707	8.40280258	54.62761458	EPSG:4326	1.5707
Salicornia		genus		Salicornia L.	Plantae	Amaranthaceae	Common Glasswort	ICBN	Quentin J. Groom	Quentin J. Groom	en	CC0 - No Rights Reserved	Quentin J. Groom	e8ad0d98-7f7f-4c76-af44-fb2eccd08e44	Vascular plants of Amrum 2007-2008	HumanObservation			18/08/2007	8	2007			5adb10c4-0d54-42b1-a384-86bc33071cf2	South-west Odde	Europe; Germany; Schleswig-Holstein; Amrum	Frisian Islands	Amrum	Germany	DE	Schleswig-Holstein	Europe	3457000E 6063000N	EPSG:31467	POLYGON ((3457000 6063000, 3458000 6063000, 3458000 6064000, 3457000 6064000, 3457000 6063000))	PROJCS["DHDN / Gauss-Kruger zone 3", GEOGCS["DHDN", DATUM["Deutsches_Hauptdreiecksnetz", SPHEROID["Bessel 1841",6377397.155,299.1528128, AUTHORITY["EPSG","7004"]], AUTHORITY["EPSG","6314"]], PRIMEM["Greenwich",0, AUTHORITY["EPSG","8901"]], UNIT["degree",0.01745329251994328, AUTHORITY["EPSG","9122"]], AUTHORITY["EPSG","4314"]], UNIT["metre",1, AUTHORITY["EPSG","9001"]], PROJECTION["Transverse_Merc…		707	8.33970967	54.69915561	EPSG:4326	1.5707
Salicornia		genus		Salicornia L.	Plantae	Amaranthaceae	Common Glasswort	ICBN	Quentin J. Groom	Quentin J. Groom	en	CC0 - No Rights Reserved	Quentin J. Groom	e8ad0d98-7f7f-4c76-af44-fb2eccd08e44	Vascular plants of Amrum 2007-2008	HumanObservation			12/07/2008	7	2008			05292236-d506-450a-86f1-1697bb5919df	Ann-Lunn east	Europe; Germany; Schleswig-Holstein; Amrum	Frisian Islands	Amrum	Germany	DE	Schleswig-Holstein	Europe	3458000E 6060000N	EPSG:31467	POLYGON ((3458000 6060000, 3459000 6060000, 3459000 6061000, 3458000 6061000, 3458000 6060000))	PROJCS["DHDN / Gauss-Kruger zone 3", GEOGCS["DHDN", DATUM["Deutsches_Hauptdreiecksnetz", SPHEROID["Bessel 1841",6377397.155,299.1528128, AUTHORITY["EPSG","7004"]], AUTHORITY["EPSG","6314"]], PRIMEM["Greenwich",0, AUTHORITY["EPSG","8901"]], UNIT["degree",0.01745329251994328, AUTHORITY["EPSG","9122"]], AUTHORITY["EPSG","4314"]], UNIT["metre",1, AUTHORITY["EPSG","9001"]], PROJECTION["Transverse_Merc…		707	8.35564588	54.67229082	EPSG:4326	1.5707
Salicornia		genus		Salicornia L.	Plantae	Amaranthaceae	Common Glasswort	ICBN	Quentin J. Groom	Quentin J. Groom	en	CC0 - No Rights Reserved	Quentin J. Groom	e8ad0d98-7f7f-4c76-af44-fb2eccd08e44	Vascular plants of Amrum 2007-2008	HumanObservation			05/07/2008	7	2008			6d4b7684-8222-4c48-8edf-b5d248c038d8	Norddorf Sewage works	Europe; Germany; Schleswig-Holstein; Amrum	Frisian Islands	Amrum	Germany	DE	Schleswig-Holstein	Europe	3457000E 6061000N	EPSG:31467	POLYGON ((3457000 6061000, 3458000 6061000, 3458000 6062000, 3457000 6062000, 3457000 6061000))	PROJCS["DHDN / Gauss-Kruger zone 3", GEOGCS["DHDN", DATUM["Deutsches_Hauptdreiecksnetz", SPHEROID["Bessel 1841",6377397.155,299.1528128, AUTHORITY["EPSG","7004"]], AUTHORITY["EPSG","6314"]], PRIMEM["Greenwich",0, AUTHORITY["EPSG","8901"]], UNIT["degree",0.01745329251994328, AUTHORITY["EPSG","9122"]], AUTHORITY["EPSG","4314"]], UNIT["metre",1, AUTHORITY["EPSG","9001"]], PROJECTION["Transverse_Merc…		707	8.34000099	54.68119021	EPSG:4326	1.5707
Salicornia		genus		Salicornia L.	Plantae	Amaranthaceae	Common Glasswort	ICBN	Quentin J. Groom	Quentin J. Groom	en	CC0 - No Rights Reserved	Quentin J. Groom	e8ad0d98-7f7f-4c76-af44-fb2eccd08e44	Vascular plants of Amrum 2007-2008	HumanObservation			14/07/2008	7	2008			5f4271e2-ca08-4acd-a66e-e891575d2dac	Quermarkenfeuer	Europe; Germany; Schleswig-Holstein; Amrum	Frisian Islands	Amrum	Germany	DE	Schleswig-Holstein	Europe	3455000E 6060000N	EPSG:31467	POLYGON ((3455000 6060000, 3456000 6060000, 3456000 6061000, 3455000 6061000, 3455000 6060000))	PROJCS["DHDN / Gauss-Kruger zone 3", GEOGCS["DHDN", DATUM["Deutsches_Hauptdreiecksnetz", SPHEROID["Bessel 1841",6377397.155,299.1528128, AUTHORITY["EPSG","7004"]], AUTHORITY["EPSG","6314"]], PRIMEM["Greenwich",0, AUTHORITY["EPSG","8901"]], UNIT["degree",0.01745329251994328, AUTHORITY["EPSG","9122"]], AUTHORITY["EPSG","4314"]], UNIT["metre",1, AUTHORITY["EPSG","9001"]], PROJECTION["Transverse_Merc…		707	8.30914806	54.67203487	EPSG:4326	1.5707
Salsola	kali	species		Salsola kali L.	Plantae	Amaranthaceae	Saltwort	ICBN	Quentin J. Groom	Quentin J. Groom	en	CC0 - No Rights Reserved	Quentin J. Groom	e8ad0d98-7f7f-4c76-af44-fb2eccd08e44	Vascular plants of Amrum 2007-2008	HumanObservation			18/08/2007	8	2007			a00ce6da-28ee-443d-8d5b-7bd2e2a7f234	Odde	Europe; Germany; Schleswig-Holstein; Amrum	Frisian Islands	Amrum	Germany	DE	Schleswig-Holstein	Europe	3458000E 6063000N	EPSG:31467	POLYGON ((3458000 6063000, 3459000 6063000, 3459000 6064000, 3458000 6064000, 3458000 6063000))	PROJCS["DHDN / Gauss-Kruger zone 3", GEOGCS["DHDN", DATUM["Deutsches_Hauptdreiecksnetz", SPHEROID["Bessel 1841",6377397.155,299.1528128, AUTHORITY["EPSG","7004"]], AUTHORITY["EPSG","6314"]], PRIMEM["Greenwich",0, AUTHORITY["EPSG","8901"]], UNIT["degree",0.01745329251994328, AUTHORITY["EPSG","9122"]], AUTHORITY["EPSG","4314"]], UNIT["metre",1, AUTHORITY["EPSG","9001"]], PROJECTION["Transverse_Merc…	Dunes	707	8.35521929	54.69923902	EPSG:4326	1.5707
Salsola	kali	species		Salsola kali L.	Plantae	Amaranthaceae	Saltwort	ICBN	Quentin J. Groom	Quentin J. Groom	en	CC0 - No Rights Reserved	Quentin J. Groom	e8ad0d98-7f7f-4c76-af44-fb2eccd08e44	Vascular plants of Amrum 2007-2008	HumanObservation			23/08/2007	8	2007			c9df2e13-0125-4064-8f50-27007a04321e	Riesenbett Litorina-Kliff	Europe; Germany; Schleswig-Holstein; Amrum	Frisian Islands	Amrum	Germany	DE	Schleswig-Holstein	Europe	3455000E 6059000N	EPSG:31467	POLYGON ((3455000 6059000, 3456000 6059000, 3456000 6060000, 3455000 6060000, 3455000 6059000))	PROJCS["DHDN / Gauss-Kruger zone 3", GEOGCS["DHDN", DATUM["Deutsches_Hauptdreiecksnetz", SPHEROID["Bessel 1841",6377397.155,299.1528128, AUTHORITY["EPSG","7004"]], AUTHORITY["EPSG","6314"]], PRIMEM["Greenwich",0, AUTHORITY["EPSG","8901"]], UNIT["degree",0.01745329251994328, AUTHORITY["EPSG","9122"]], AUTHORITY["EPSG","4314"]], UNIT["metre",1, AUTHORITY["EPSG","9001"]], PROJECTION["Transverse_Merc…		707	8.30930036	54.66305219	EPSG:4326	1.5707
Salsola	kali	species		Salsola kali L.	Plantae	Amaranthaceae	Saltwort	ICBN	Quentin J. Groom	Quentin J. Groom	en	CC0 - No Rights Reserved	Quentin J. Groom	e8ad0d98-7f7f-4c76-af44-fb2eccd08e44	Vascular plants of Amrum 2007-2008	HumanObservation				8	2007			ad4e3170-6a5c-4c95-851b-d0a74a2fc979	Nebel beach 2	Europe; Germany; Schleswig-Holstein; Amrum	Frisian Islands	Amrum	Germany	DE	Schleswig-Holstein	Europe	3455000E 6057000N	EPSG:31467	POLYGON ((3455000 6057000, 3456000 6057000, 3456000 6058000, 3455000 6058000, 3455000 6057000))	PROJCS["DHDN / Gauss-Kruger zone 3", GEOGCS["DHDN", DATUM["Deutsches_Hauptdreiecksnetz", SPHEROID["Bessel 1841",6377397.155,299.1528128, AUTHORITY["EPSG","7004"]], AUTHORITY["EPSG","6314"]], PRIMEM["Greenwich",0, AUTHORITY["EPSG","8901"]], UNIT["degree",0.01745329251994328, AUTHORITY["EPSG","9122"]], AUTHORITY["EPSG","4314"]], UNIT["metre",1, AUTHORITY["EPSG","9001"]], PROJECTION["Transverse_Merc…		707	8.3096047	54.64508679	EPSG:4326	1.5707
Salsola	kali	species		Salsola kali L.	Plantae	Amaranthaceae	Saltwort	ICBN	Quentin J. Groom	Quentin J. Groom	en	CC0 - No Rights Reserved	Quentin J. Groom	e8ad0d98-7f7f-4c76-af44-fb2eccd08e44	Vascular plants of Amrum 2007-2008	HumanObservation			29/08/2007	8	2007			7bf63255-8efe-40fc-a310-3bcaf68b0522	South of Wriak Horn lake	Europe; Germany; Schleswig-Holstein; Amrum	Frisian Islands	Amrum	Germany	DE	Schleswig-Holstein	Europe	3457000E 6057000N	EPSG:31467	POLYGON ((3459000 6054000, 3460000 6054000, 3460000 6055000, 3459000 6055000, 3459000 6054000))	PROJCS["DHDN / Gauss-Kruger zone 3", GEOGCS["DHDN", DATUM["Deutsches_Hauptdreiecksnetz", SPHEROID["Bessel 1841",6377397.155,299.1528128, AUTHORITY["EPSG","7004"]], AUTHORITY["EPSG","6314"]], PRIMEM["Greenwich",0, AUTHORITY["EPSG","8901"]], UNIT["degree",0.01745329251994328, AUTHORITY["EPSG","9122"]], AUTHORITY["EPSG","4314"]], UNIT["metre",1, AUTHORITY["EPSG","9001"]], PROJECTION["Transverse_Merc…		707	8.37197588	54.61847522	EPSG:4326	1.5707
Salsola	kali	species		Salsola kali L.	Plantae	Amaranthaceae	Saltwort	ICBN	Quentin J. Groom	Quentin J. Groom	en	CC0 - No Rights Reserved	Quentin J. Groom	e8ad0d98-7f7f-4c76-af44-fb2eccd08e44	Vascular plants of Amrum 2007-2008	HumanObservation				8	2007			fcc84a26-ea96-49a1-ab4a-5f46310ae171	West of Gro�d�n	Europe; Germany; Schleswig-Holstein; Amrum	Frisian Islands	Amrum	Germany	DE	Schleswig-Holstein	Europe	3457000E 6056000N	EPSG:31467	POLYGON ((3457000 6056000, 3458000 6056000, 3458000 6057000, 3457000 6057000, 3457000 6056000))	PROJCS["DHDN / Gauss-Kruger zone 3", GEOGCS["DHDN", DATUM["Deutsches_Hauptdreiecksnetz", SPHEROID["Bessel 1841",6377397.155,299.1528128, AUTHORITY["EPSG","7004"]], AUTHORITY["EPSG","6314"]], PRIMEM["Greenwich",0, AUTHORITY["EPSG","8901"]], UNIT["degree",0.01745329251994328, AUTHORITY["EPSG","9122"]], AUTHORITY["EPSG","4314"]], UNIT["metre",1, AUTHORITY["EPSG","9001"]], PROJECTION["Transverse_Merc…		707	8.34072788	54.63627646	EPSG:4326	1.5707
Salsola	kali	species		Salsola kali L.	Plantae	Amaranthaceae	Saltwort	ICBN	Quentin J. Groom	Quentin J. Groom	en	CC0 - No Rights Reserved	Quentin J. Groom	e8ad0d98-7f7f-4c76-af44-fb2eccd08e44	Vascular plants of Amrum 2007-2008	HumanObservation				8	2007			396ff6f2-5638-4457-814e-293b69918fb3	Dunes (Nebel)	Europe; Germany; Schleswig-Holstein; Amrum	Frisian Islands	Amrum	Germany	DE	Schleswig-Holstein	Europe	3456000E 6058000N	EPSG:31467	POLYGON ((3456000 6058000, 3457000 6058000, 3457000 6059000, 3456000 6059000, 3456000 6058000))	PROJCS["DHDN / Gauss-Kruger zone 3", GEOGCS["DHDN", DATUM["Deutsches_Hauptdreiecksnetz", SPHEROID["Bessel 1841",6377397.155,299.1528128, AUTHORITY["EPSG","7004"]], AUTHORITY["EPSG","6314"]], PRIMEM["Greenwich",0, AUTHORITY["EPSG","8901"]], UNIT["degree",0.01745329251994328, AUTHORITY["EPSG","9122"]], AUTHORITY["EPSG","4314"]], UNIT["metre",1, AUTHORITY["EPSG","9001"]], PROJECTION["Transverse_Merc…		707	8.32494493	54.65415674	EPSG:4326	1.5707
Salsola	kali	species		Salsola kali L.	Plantae	Amaranthaceae	Saltwort	ICBN	Quentin J. Groom	Quentin J. Groom	en	CC0 - No Rights Reserved	Quentin J. Groom	e8ad0d98-7f7f-4c76-af44-fb2eccd08e44	Vascular plants of Amrum 2007-2008	HumanObservation			27/08/2007	8	2007			2944c268-3dcc-4e38-824e-8bc95d575ca6	Nebel Beach South	Europe; Germany; Schleswig-Holstein; Amrum	Frisian Islands	Amrum	Germany	DE	Schleswig-Holstein	Europe	3456000E 6057000N	EPSG:31467	POLYGON ((3456000 6057000, 3457000 6057000, 3457000 6058000, 3456000 6058000, 3456000 6057000))	PROJCS["DHDN / Gauss-Kruger zone 3", GEOGCS["DHDN", DATUM["Deutsches_Hauptdreiecksnetz", SPHEROID["Bessel 1841",6377397.155,299.1528128, AUTHORITY["EPSG","7004"]], AUTHORITY["EPSG","6314"]], PRIMEM["Greenwich",0, AUTHORITY["EPSG","8901"]], UNIT["degree",0.01745329251994328, AUTHORITY["EPSG","9122"]], AUTHORITY["EPSG","4314"]], UNIT["metre",1, AUTHORITY["EPSG","9001"]], PROJECTION["Transverse_Merc…		707	8.32509364	54.645174	EPSG:4326	1.5707
Salsola	kali	species		Salsola kali L.	Plantae	Amaranthaceae	Saltwort	ICBN	Quentin J. Groom	Quentin J. Groom	en	CC0 - No Rights Reserved	Quentin J. Groom	e8ad0d98-7f7f-4c76-af44-fb2eccd08e44	Vascular plants of Amrum 2007-2008	HumanObservation				8	2007			e0190932-a94a-4ae8-95f3-ad20e948aa62	Norddorf beach	Europe; Germany; Schleswig-Holstein; Amrum	Frisian Islands	Amrum	Germany	DE	Schleswig-Holstein	Europe	3455000E 6061000N	EPSG:31467	POLYGON ((3455000 6061000, 3456000 6061000, 3456000 6062000, 3455000 6062000, 3455000 6061000))	PROJCS["DHDN / Gauss-Kruger zone 3", GEOGCS["DHDN", DATUM["Deutsches_Hauptdreiecksnetz", SPHEROID["Bessel 1841",6377397.155,299.1528128, AUTHORITY["EPSG","7004"]], AUTHORITY["EPSG","6314"]], PRIMEM["Greenwich",0, AUTHORITY["EPSG","8901"]], UNIT["degree",0.01745329251994328, AUTHORITY["EPSG","9122"]], AUTHORITY["EPSG","4314"]], UNIT["metre",1, AUTHORITY["EPSG","9001"]], PROJECTION["Transverse_Merc…		707	8.30899568	54.68101753	EPSG:4326	1.5707
Salsola	kali	species		Salsola kali L.	Plantae	Amaranthaceae	Saltwort	ICBN	Quentin J. Groom	Quentin J. Groom	en	CC0 - No Rights Reserved	Quentin J. Groom	e8ad0d98-7f7f-4c76-af44-fb2eccd08e44	Vascular plants of Amrum 2007-2008	HumanObservation			22/08/2007	8	2007			4816cb68-610e-484b-a12a-1632bb33d1c3	Quermarkenfeuer	Europe; Germany; Schleswig-Holstein; Amrum	Frisian Islands	Amrum	Germany	DE	Schleswig-Holstein	Europe	3455000E 6060000N	EPSG:31467	POLYGON ((3455000 6060000, 3456000 6060000, 3456000 6061000, 3455000 6061000, 3455000 6060000))	PROJCS["DHDN / Gauss-Kruger zone 3", GEOGCS["DHDN", DATUM["Deutsches_Hauptdreiecksnetz", SPHEROID["Bessel 1841",6377397.155,299.1528128, AUTHORITY["EPSG","7004"]], AUTHORITY["EPSG","6314"]], PRIMEM["Greenwich",0, AUTHORITY["EPSG","8901"]], UNIT["degree",0.01745329251994328, AUTHORITY["EPSG","9122"]], AUTHORITY["EPSG","4314"]], UNIT["metre",1, AUTHORITY["EPSG","9001"]], PROJECTION["Transverse_Merc…		707	8.30914806	54.67203487	EPSG:4326	1.5707
Salsola	kali	species		Salsola kali L.	Plantae	Amaranthaceae	Saltwort	ICBN	Quentin J. Groom	Quentin J. Groom	en	CC0 - No Rights Reserved	Quentin J. Groom	e8ad0d98-7f7f-4c76-af44-fb2eccd08e44	Vascular plants of Amrum 2007-2008	HumanObservation			30/08/2007	8	2007			dc79dfa1-2e33-4c2a-9285-97132ac1c427	East Witdune	Europe; Germany; Schleswig-Holstein; Amrum	Frisian Islands	Amrum	Germany	DE	Schleswig-Holstein	Europe	3461000E 6055000N	EPSG:31467	POLYGON ((3461000 6055000, 3462000 6055000, 3462000 6056000, 3461000 6056000, 3461000 6055000))	PROJCS["DHDN / Gauss-Kruger zone 3", GEOGCS["DHDN", DATUM["Deutsches_Hauptdreiecksnetz", SPHEROID["Bessel 1841",6377397.155,299.1528128, AUTHORITY["EPSG","7004"]], AUTHORITY["EPSG","6314"]], PRIMEM["Greenwich",0, AUTHORITY["EPSG","8901"]], UNIT["degree",0.01745329251994328, AUTHORITY["EPSG","9122"]], AUTHORITY["EPSG","4314"]], UNIT["metre",1, AUTHORITY["EPSG","9001"]], PROJECTION["Transverse_Merc…		707	8.40280258	54.62761458	EPSG:4326	1.5707
Salsola	kali	species		Salsola kali L.	Plantae	Amaranthaceae	Saltwort	ICBN	Quentin J. Groom	Quentin J. Groom	en	CC0 - No Rights Reserved	Quentin J. Groom	e8ad0d98-7f7f-4c76-af44-fb2eccd08e44	Vascular plants of Amrum 2007-2008	HumanObservation			18/08/2007	8	2007			0d945f3b-1cbf-4313-9420-984c4391ea5b	South-west Odde	Europe; Germany; Schleswig-Holstein; Amrum	Frisian Islands	Amrum	Germany	DE	Schleswig-Holstein	Europe	3457000E 6063000N	EPSG:31467	POLYGON ((3457000 6063000, 3458000 6063000, 3458000 6064000, 3457000 6064000, 3457000 6063000))	PROJCS["DHDN / Gauss-Kruger zone 3", GEOGCS["DHDN", DATUM["Deutsches_Hauptdreiecksnetz", SPHEROID["Bessel 1841",6377397.155,299.1528128, AUTHORITY["EPSG","7004"]], AUTHORITY["EPSG","6314"]], PRIMEM["Greenwich",0, AUTHORITY["EPSG","8901"]], UNIT["degree",0.01745329251994328, AUTHORITY["EPSG","9122"]], AUTHORITY["EPSG","4314"]], UNIT["metre",1, AUTHORITY["EPSG","9001"]], PROJECTION["Transverse_Merc…		707	8.33970967	54.69915561	EPSG:4326	1.5707
Salsola	kali	species		Salsola kali L.	Plantae	Amaranthaceae	Saltwort	ICBN	Quentin J. Groom	Quentin J. Groom	en	CC0 - No Rights Reserved	Quentin J. Groom	e8ad0d98-7f7f-4c76-af44-fb2eccd08e44	Vascular plants of Amrum 2007-2008	HumanObservation			08/07/2008	7	2008			6044ae4c-1d6c-4cb6-9768-778a1be3c103	Nebel Beach South	Europe; Germany; Schleswig-Holstein; Amrum	Frisian Islands	Amrum	Germany	DE	Schleswig-Holstein	Europe	3456000E 6057000N	EPSG:31467	POLYGON ((3456000 6057000, 3457000 6057000, 3457000 6058000, 3456000 6058000, 3456000 6057000))	PROJCS["DHDN / Gauss-Kruger zone 3", GEOGCS["DHDN", DATUM["Deutsches_Hauptdreiecksnetz", SPHEROID["Bessel 1841",6377397.155,299.1528128, AUTHORITY["EPSG","7004"]], AUTHORITY["EPSG","6314"]], PRIMEM["Greenwich",0, AUTHORITY["EPSG","8901"]], UNIT["degree",0.01745329251994328, AUTHORITY["EPSG","9122"]], AUTHORITY["EPSG","4314"]], UNIT["metre",1, AUTHORITY["EPSG","9001"]], PROJECTION["Transverse_Merc…		707	8.32509364	54.645174	EPSG:4326	1.5707
Salsola	kali	species		Salsola kali L.	Plantae	Amaranthaceae	Saltwort	ICBN	Quentin J. Groom	Quentin J. Groom	en	CC0 - No Rights Reserved	Quentin J. Groom	e8ad0d98-7f7f-4c76-af44-fb2eccd08e44	Vascular plants of Amrum 2007-2008	HumanObservation			14/07/2008	7	2008			78f0fa9d-e2e1-4421-9f3e-3676706a29c3	Grazing marsh	Europe; Germany; Schleswig-Holstein; Amrum	Frisian Islands	Amrum	Germany	DE	Schleswig-Holstein	Europe	3456000E 6062000N	EPSG:31467	POLYGON ((3456000 6062000, 3457000 6062000, 3457000 6063000, 3456000 6063000, 3456000 6062000))	PROJCS["DHDN / Gauss-Kruger zone 3", GEOGCS["DHDN", DATUM["Deutsches_Hauptdreiecksnetz", SPHEROID["Bessel 1841",6377397.155,299.1528128, AUTHORITY["EPSG","7004"]], AUTHORITY["EPSG","6314"]], PRIMEM["Greenwich",0, AUTHORITY["EPSG","8901"]], UNIT["degree",0.01745329251994328, AUTHORITY["EPSG","9122"]], AUTHORITY["EPSG","4314"]], UNIT["metre",1, AUTHORITY["EPSG","9001"]], PROJECTION["Transverse_Merc…		707	8.32434925	54.69008754	EPSG:4326	1.5707
Suaeda	maritima	species		Suaeda maritima (L.) Dumort.	Plantae	Amaranthaceae	Annual Sea-blite	ICBN	Quentin J. Groom	Quentin J. Groom	en	CC0 - No Rights Reserved	Quentin J. Groom	e8ad0d98-7f7f-4c76-af44-fb2eccd08e44	Vascular plants of Amrum 2007-2008	HumanObservation				8	2007			fef49706-b8c6-4438-af30-46bdb675de83	Steenoder Klift	Europe; Germany; Schleswig-Holstein; Amrum	Frisian Islands	Amrum	Germany	DE	Schleswig-Holstein	Europe	3459000E 6057000N	EPSG:31467	POLYGON ((3459000 6057000, 3460000 6057000, 3460000 6058000, 3459000 6058000, 3459000 6057000))	PROJCS["DHDN / Gauss-Kruger zone 3", GEOGCS["DHDN", DATUM["Deutsches_Hauptdreiecksnetz", SPHEROID["Bessel 1841",6377397.155,299.1528128, AUTHORITY["EPSG","7004"]], AUTHORITY["EPSG","6314"]], PRIMEM["Greenwich",0, AUTHORITY["EPSG","8901"]], UNIT["degree",0.01745329251994328, AUTHORITY["EPSG","9122"]], AUTHORITY["EPSG","4314"]], UNIT["metre",1, AUTHORITY["EPSG","9001"]], PROJECTION["Transverse_Merc…	Sea shore, grazing land and crops	707	8.37156094	54.64542376	EPSG:4326	1.5707
Suaeda	maritima	species		Suaeda maritima (L.) Dumort.	Plantae	Amaranthaceae	Annual Sea-blite	ICBN	Quentin J. Groom	Quentin J. Groom	en	CC0 - No Rights Reserved	Quentin J. Groom	e8ad0d98-7f7f-4c76-af44-fb2eccd08e44	Vascular plants of Amrum 2007-2008	HumanObservation				8	2007			fa85f2fd-fe20-4068-bd82-0bc10af1433e	Ann Lunn (west)	Europe; Germany; Schleswig-Holstein; Amrum	Frisian Islands	Amrum	Germany	DE	Schleswig-Holstein	Europe	3457000E 6060000N	EPSG:31467	POLYGON ((3457000 6060000, 3458000 6060000, 3458000 6061000, 3457000 6061000, 3457000 6060000))	PROJCS["DHDN / Gauss-Kruger zone 3", GEOGCS["DHDN", DATUM["Deutsches_Hauptdreiecksnetz", SPHEROID["Bessel 1841",6377397.155,299.1528128, AUTHORITY["EPSG","7004"]], AUTHORITY["EPSG","6314"]], PRIMEM["Greenwich",0, AUTHORITY["EPSG","8901"]], UNIT["degree",0.01745329251994328, AUTHORITY["EPSG","9122"]], AUTHORITY["EPSG","4314"]], UNIT["metre",1, AUTHORITY["EPSG","9001"]], PROJECTION["Transverse_Merc…	Saltmarsh, grazing, crops and a small amount of woodland	707	8.34014653	54.67220748	EPSG:4326	1.5707
Suaeda	maritima	species		Suaeda maritima (L.) Dumort.	Plantae	Amaranthaceae	Annual Sea-blite	ICBN	Quentin J. Groom	Quentin J. Groom	en	CC0 - No Rights Reserved	Quentin J. Groom	e8ad0d98-7f7f-4c76-af44-fb2eccd08e44	Vascular plants of Amrum 2007-2008	HumanObservation				8	2007			7db4964a-6751-4e81-adb7-ab66f597984d	Nebel	Europe; Germany; Schleswig-Holstein; Amrum	Frisian Islands	Amrum	Germany	DE	Schleswig-Holstein	Europe	3458000E 6058000N	EPSG:31467	POLYGON ((3458000 6058000, 3459000 6058000, 3459000 6059000, 3458000 6059000, 3458000 6058000))	PROJCS["DHDN / Gauss-Kruger zone 3", GEOGCS["DHDN", DATUM["Deutsches_Hauptdreiecksnetz", SPHEROID["Bessel 1841",6377397.155,299.1528128, AUTHORITY["EPSG","7004"]], AUTHORITY["EPSG","6314"]], PRIMEM["Greenwich",0, AUTHORITY["EPSG","8901"]], UNIT["degree",0.01745329251994328, AUTHORITY["EPSG","9122"]], AUTHORITY["EPSG","4314"]], UNIT["metre",1, AUTHORITY["EPSG","9001"]], PROJECTION["Transverse_Merc…	Town, saltmarsh, grazing	707	8.35592988	54.65432528	EPSG:4326	1.5707
Suaeda	maritima	species		Suaeda maritima (L.) Dumort.	Plantae	Amaranthaceae	Annual Sea-blite	ICBN	Quentin J. Groom	Quentin J. Groom	en	CC0 - No Rights Reserved	Quentin J. Groom	e8ad0d98-7f7f-4c76-af44-fb2eccd08e44	Vascular plants of Amrum 2007-2008	HumanObservation				8	2007			5370d26c-0e2b-4204-8102-8f7c340d3490	Norddorf Sewage works	Europe; Germany; Schleswig-Holstein; Amrum	Frisian Islands	Amrum	Germany	DE	Schleswig-Holstein	Europe	3457000E 6061000N	EPSG:31467	POLYGON ((3457000 6061000, 3458000 6061000, 3458000 6062000, 3457000 6062000, 3457000 6061000))	PROJCS["DHDN / Gauss-Kruger zone 3", GEOGCS["DHDN", DATUM["Deutsches_Hauptdreiecksnetz", SPHEROID["Bessel 1841",6377397.155,299.1528128, AUTHORITY["EPSG","7004"]], AUTHORITY["EPSG","6314"]], PRIMEM["Greenwich",0, AUTHORITY["EPSG","8901"]], UNIT["degree",0.01745329251994328, AUTHORITY["EPSG","9122"]], AUTHORITY["EPSG","4314"]], UNIT["metre",1, AUTHORITY["EPSG","9001"]], PROJECTION["Transverse_Merc…		707	8.34000099	54.68119021	EPSG:4326	1.5707
Suaeda	maritima	species		Suaeda maritima (L.) Dumort.	Plantae	Amaranthaceae	Annual Sea-blite	ICBN	Quentin J. Groom	Quentin J. Groom	en	CC0 - No Rights Reserved	Quentin J. Groom	e8ad0d98-7f7f-4c76-af44-fb2eccd08e44	Vascular plants of Amrum 2007-2008	HumanObservation			20/08/2007	8	2007			3bc460c8-e70d-4738-ab0e-d4971b009d26	Ann-Lunn east	Europe; Germany; Schleswig-Holstein; Amrum	Frisian Islands	Amrum	Germany	DE	Schleswig-Holstein	Europe	3458000E 6060000N	EPSG:31467	POLYGON ((3458000 6060000, 3459000 6060000, 3459000 6061000, 3458000 6061000, 3458000 6060000))	PROJCS["DHDN / Gauss-Kruger zone 3", GEOGCS["DHDN", DATUM["Deutsches_Hauptdreiecksnetz", SPHEROID["Bessel 1841",6377397.155,299.1528128, AUTHORITY["EPSG","7004"]], AUTHORITY["EPSG","6314"]], PRIMEM["Greenwich",0, AUTHORITY["EPSG","8901"]], UNIT["degree",0.01745329251994328, AUTHORITY["EPSG","9122"]], AUTHORITY["EPSG","4314"]], UNIT["metre",1, AUTHORITY["EPSG","9001"]], PROJECTION["Transverse_Merc…		707	8.35564588	54.67229082	EPSG:4326	1.5707
Suaeda	maritima	species		Suaeda maritima (L.) Dumort.	Plantae	Amaranthaceae	Annual Sea-blite	ICBN	Quentin J. Groom	Quentin J. Groom	en	CC0 - No Rights Reserved	Quentin J. Groom	e8ad0d98-7f7f-4c76-af44-fb2eccd08e44	Vascular plants of Amrum 2007-2008	HumanObservation			19/08/2007	8	2007			3874480f-0c52-48e1-b60e-b485691625c6	Grazing marsh north-east	Europe; Germany; Schleswig-Holstein; Amrum	Frisian Islands	Amrum	Germany	DE	Schleswig-Holstein	Europe	3457000E 6062000N	EPSG:31467	POLYGON ((3457000 6062000, 3458000 6062000, 3458000 6063000, 3457000 6063000, 3457000 6062000))	PROJCS["DHDN / Gauss-Kruger zone 3", GEOGCS["DHDN", DATUM["Deutsches_Hauptdreiecksnetz", SPHEROID["Bessel 1841",6377397.155,299.1528128, AUTHORITY["EPSG","7004"]], AUTHORITY["EPSG","6314"]], PRIMEM["Greenwich",0, AUTHORITY["EPSG","8901"]], UNIT["degree",0.01745329251994328, AUTHORITY["EPSG","9122"]], AUTHORITY["EPSG","4314"]], UNIT["metre",1, AUTHORITY["EPSG","9001"]], PROJECTION["Transverse_Merc…		707	8.33985537	54.69017291	EPSG:4326	1.5707
Suaeda	maritima	species		Suaeda maritima (L.) Dumort.	Plantae	Amaranthaceae	Annual Sea-blite	ICBN	Quentin J. Groom	Quentin J. Groom	en	CC0 - No Rights Reserved	Quentin J. Groom	e8ad0d98-7f7f-4c76-af44-fb2eccd08e44	Vascular plants of Amrum 2007-2008	HumanObservation				8	2007			4fd3fb72-2806-4ee0-979d-8581d1b82126	Norddorf beach	Europe; Germany; Schleswig-Holstein; Amrum	Frisian Islands	Amrum	Germany	DE	Schleswig-Holstein	Europe	3455000E 6061000N	EPSG:31467	POLYGON ((3455000 6061000, 3456000 6061000, 3456000 6062000, 3455000 6062000, 3455000 6061000))	PROJCS["DHDN / Gauss-Kruger zone 3", GEOGCS["DHDN", DATUM["Deutsches_Hauptdreiecksnetz", SPHEROID["Bessel 1841",6377397.155,299.1528128, AUTHORITY["EPSG","7004"]], AUTHORITY["EPSG","6314"]], PRIMEM["Greenwich",0, AUTHORITY["EPSG","8901"]], UNIT["degree",0.01745329251994328, AUTHORITY["EPSG","9122"]], AUTHORITY["EPSG","4314"]], UNIT["metre",1, AUTHORITY["EPSG","9001"]], PROJECTION["Transverse_Merc…		707	8.30899568	54.68101753	EPSG:4326	1.5707
Suaeda	maritima	species		Suaeda maritima (L.) Dumort.	Plantae	Amaranthaceae	Annual Sea-blite	ICBN	Quentin J. Groom	Quentin J. Groom	en	CC0 - No Rights Reserved	Quentin J. Groom	e8ad0d98-7f7f-4c76-af44-fb2eccd08e44	Vascular plants of Amrum 2007-2008	HumanObservation				8	2007			4abe7756-161c-448d-b75d-de4059663763	Steenodde, west	Europe; Germany; Schleswig-Holstein; Amrum	Frisian Islands	Amrum	Germany	DE	Schleswig-Holstein	Europe	3460000E 6056000N	EPSG:31467	POLYGON ((3460000 6056000, 3461000 6056000, 3461000 6057000, 3460000 6057000, 3460000 6056000))	PROJCS["DHDN / Gauss-Kruger zone 3", GEOGCS["DHDN", DATUM["Deutsches_Hauptdreiecksnetz", SPHEROID["Bessel 1841",6377397.155,299.1528128, AUTHORITY["EPSG","7004"]], AUTHORITY["EPSG","6314"]], PRIMEM["Greenwich",0, AUTHORITY["EPSG","8901"]], UNIT["degree",0.01745329251994328, AUTHORITY["EPSG","9122"]], AUTHORITY["EPSG","4314"]], UNIT["metre",1, AUTHORITY["EPSG","9001"]], PROJECTION["Transverse_Merc…		707	8.38718517	54.63652019	EPSG:4326	1.5707
Suaeda	maritima	species		Suaeda maritima (L.) Dumort.	Plantae	Amaranthaceae	Annual Sea-blite	ICBN	Quentin J. Groom	Quentin J. Groom	en	CC0 - No Rights Reserved	Quentin J. Groom	e8ad0d98-7f7f-4c76-af44-fb2eccd08e44	Vascular plants of Amrum 2007-2008	HumanObservation			21/08/2007	8	2007			bcb58ddf-5d11-4658-b4c1-20726671ca57	Bearendeal	Europe; Germany; Schleswig-Holstein; Amrum	Frisian Islands	Amrum	Germany	DE	Schleswig-Holstein	Europe	3458000E 6059000N	EPSG:31467	POLYGON ((3458000 6059000, 3459000 6059000, 3459000 6060000, 3458000 6060000, 3458000 6059000))	PROJCS["DHDN / Gauss-Kruger zone 3", GEOGCS["DHDN", DATUM["Deutsches_Hauptdreiecksnetz", SPHEROID["Bessel 1841",6377397.155,299.1528128, AUTHORITY["EPSG","7004"]], AUTHORITY["EPSG","6314"]], PRIMEM["Greenwich",0, AUTHORITY["EPSG","8901"]], UNIT["degree",0.01745329251994328, AUTHORITY["EPSG","9122"]], AUTHORITY["EPSG","4314"]], UNIT["metre",1, AUTHORITY["EPSG","9001"]], PROJECTION["Transverse_Merc…		707	8.35578792	54.66330805	EPSG:4326	1.5707
Suaeda	maritima	species		Suaeda maritima (L.) Dumort.	Plantae	Amaranthaceae	Annual Sea-blite	ICBN	Quentin J. Groom	Quentin J. Groom	en	CC0 - No Rights Reserved	Quentin J. Groom	e8ad0d98-7f7f-4c76-af44-fb2eccd08e44	Vascular plants of Amrum 2007-2008	HumanObservation			22/08/2007	8	2007			95b46db8-d264-480f-ac52-6bd3b8ed5a86	Quermarkenfeuer	Europe; Germany; Schleswig-Holstein; Amrum	Frisian Islands	Amrum	Germany	DE	Schleswig-Holstein	Europe	3455000E 6060000N	EPSG:31467	POLYGON ((3455000 6060000, 3456000 6060000, 3456000 6061000, 3455000 6061000, 3455000 6060000))	PROJCS["DHDN / Gauss-Kruger zone 3", GEOGCS["DHDN", DATUM["Deutsches_Hauptdreiecksnetz", SPHEROID["Bessel 1841",6377397.155,299.1528128, AUTHORITY["EPSG","7004"]], AUTHORITY["EPSG","6314"]], PRIMEM["Greenwich",0, AUTHORITY["EPSG","8901"]], UNIT["degree",0.01745329251994328, AUTHORITY["EPSG","9122"]], AUTHORITY["EPSG","4314"]], UNIT["metre",1, AUTHORITY["EPSG","9001"]], PROJECTION["Transverse_Merc…		707	8.30914806	54.67203487	EPSG:4326	1.5707
Suaeda	maritima	species		Suaeda maritima (L.) Dumort.	Plantae	Amaranthaceae	Annual Sea-blite	ICBN	Quentin J. Groom	Quentin J. Groom	en	CC0 - No Rights Reserved	Quentin J. Groom	e8ad0d98-7f7f-4c76-af44-fb2eccd08e44	Vascular plants of Amrum 2007-2008	HumanObservation			12/07/2008	7	2008			2efde2d9-2523-447d-8413-ee750934a2aa	Ann-Lunn east	Europe; Germany; Schleswig-Holstein; Amrum	Frisian Islands	Amrum	Germany	DE	Schleswig-Holstein	Europe	3458000E 6060000N	EPSG:31467	POLYGON ((3458000 6060000, 3459000 6060000, 3459000 6061000, 3458000 6061000, 3458000 6060000))	PROJCS["DHDN / Gauss-Kruger zone 3", GEOGCS["DHDN", DATUM["Deutsches_Hauptdreiecksnetz", SPHEROID["Bessel 1841",6377397.155,299.1528128, AUTHORITY["EPSG","7004"]], AUTHORITY["EPSG","6314"]], PRIMEM["Greenwich",0, AUTHORITY["EPSG","8901"]], UNIT["degree",0.01745329251994328, AUTHORITY["EPSG","9122"]], AUTHORITY["EPSG","4314"]], UNIT["metre",1, AUTHORITY["EPSG","9001"]], PROJECTION["Transverse_Merc…		707	8.35564588	54.67229082	EPSG:4326	1.5707
Suaeda	maritima	species		Suaeda maritima (L.) Dumort.	Plantae	Amaranthaceae	Annual Sea-blite	ICBN	Quentin J. Groom	Quentin J. Groom	en	CC0 - No Rights Reserved	Quentin J. Groom	e8ad0d98-7f7f-4c76-af44-fb2eccd08e44	Vascular plants of Amrum 2007-2008	HumanObservation			05/07/2008	7	2008			dab00347-23b2-412b-97d1-0754b2af03c6	Norddorf Sewage works	Europe; Germany; Schleswig-Holstein; Amrum	Frisian Islands	Amrum	Germany	DE	Schleswig-Holstein	Europe	3457000E 6061000N	EPSG:31467	POLYGON ((3457000 6061000, 3458000 6061000, 3458000 6062000, 3457000 6062000, 3457000 6061000))	PROJCS["DHDN / Gauss-Kruger zone 3", GEOGCS["DHDN", DATUM["Deutsches_Hauptdreiecksnetz", SPHEROID["Bessel 1841",6377397.155,299.1528128, AUTHORITY["EPSG","7004"]], AUTHORITY["EPSG","6314"]], PRIMEM["Greenwich",0, AUTHORITY["EPSG","8901"]], UNIT["degree",0.01745329251994328, AUTHORITY["EPSG","9122"]], AUTHORITY["EPSG","4314"]], UNIT["metre",1, AUTHORITY["EPSG","9001"]], PROJECTION["Transverse_Merc…		707	8.34000099	54.68119021	EPSG:4326	1.5707
Suaeda	maritima	species		Suaeda maritima (L.) Dumort.	Plantae	Amaranthaceae	Annual Sea-blite	ICBN	Quentin J. Groom	Quentin J. Groom	en	CC0 - No Rights Reserved	Quentin J. Groom	e8ad0d98-7f7f-4c76-af44-fb2eccd08e44	Vascular plants of Amrum 2007-2008	HumanObservation			14/07/2008	7	2008			696f7aef-fa40-4aef-b551-4e09e3112b16	Quermarkenfeuer	Europe; Germany; Schleswig-Holstein; Amrum	Frisian Islands	Amrum	Germany	DE	Schleswig-Holstein	Europe	3455000E 6060000N	EPSG:31467	POLYGON ((3455000 6060000, 3456000 6060000, 3456000 6061000, 3455000 6061000, 3455000 6060000))	PROJCS["DHDN / Gauss-Kruger zone 3", GEOGCS["DHDN", DATUM["Deutsches_Hauptdreiecksnetz", SPHEROID["Bessel 1841",6377397.155,299.1528128, AUTHORITY["EPSG","7004"]], AUTHORITY["EPSG","6314"]], PRIMEM["Greenwich",0, AUTHORITY["EPSG","8901"]], UNIT["degree",0.01745329251994328, AUTHORITY["EPSG","9122"]], AUTHORITY["EPSG","4314"]], UNIT["metre",1, AUTHORITY["EPSG","9001"]], PROJECTION["Transverse_Merc…		707	8.30914806	54.67203487	EPSG:4326	1.5707
Aegopodium	podagraria	species		Aegopodium podagraria L.	Plantae	Apiaceae	Ground Elder	ICBN	Quentin J. Groom	Quentin J. Groom	en	CC0 - No Rights Reserved	Quentin J. Groom	e8ad0d98-7f7f-4c76-af44-fb2eccd08e44	Vascular plants of Amrum 2007-2008	HumanObservation			31/08/2007	8	2007			1d0c7016-2a66-451d-951d-cfc6f354e2d7	Z1 50m plot, central Nebel	Europe; Germany; Schleswig-Holstein; Amrum	Frisian Islands	Amrum	Germany	DE	Schleswig-Holstein	Europe	3458400E 6058200N	EPSG:31467	POLYGON ((3458400 6058200, 3458450 6058200, 3458450 6058250, 3458400 6058250, 3458400 6058200))	PROJCS["DHDN / Gauss-Kruger zone 3", GEOGCS["DHDN", DATUM["Deutsches_Hauptdreiecksnetz", SPHEROID["Bessel 1841",6377397.155,299.1528128, AUTHORITY["EPSG","7004"]], AUTHORITY["EPSG","6314"]], PRIMEM["Greenwich",0, AUTHORITY["EPSG","8901"]], UNIT["degree",0.01745329251994328, AUTHORITY["EPSG","9122"]], AUTHORITY["EPSG","4314"]], UNIT["metre",1, AUTHORITY["EPSG","9001"]], PROJECTION["Transverse_Merc…	hind dunes	30	8.35480703	54.65184883	EPSG:4326	1.5707
Aegopodium	podagraria	species		Aegopodium podagraria L.	Plantae	Apiaceae	Ground Elder	ICBN	Quentin J. Groom	Quentin J. Groom	en	CC0 - No Rights Reserved	Quentin J. Groom	e8ad0d98-7f7f-4c76-af44-fb2eccd08e44	Vascular plants of Amrum 2007-2008	HumanObservation				8	2007			93dd4247-5bd8-411b-81b8-f35b99ad9d6e	Nebel	Europe; Germany; Schleswig-Holstein; Amrum	Frisian Islands	Amrum	Germany	DE	Schleswig-Holstein	Europe	3458000E 6058000N	EPSG:31467	POLYGON ((3458000 6058000, 3459000 6058000, 3459000 6059000, 3458000 6059000, 3458000 6058000))	PROJCS["DHDN / Gauss-Kruger zone 3", GEOGCS["DHDN", DATUM["Deutsches_Hauptdreiecksnetz", SPHEROID["Bessel 1841",6377397.155,299.1528128, AUTHORITY["EPSG","7004"]], AUTHORITY["EPSG","6314"]], PRIMEM["Greenwich",0, AUTHORITY["EPSG","8901"]], UNIT["degree",0.01745329251994328, AUTHORITY["EPSG","9122"]], AUTHORITY["EPSG","4314"]], UNIT["metre",1, AUTHORITY["EPSG","9001"]], PROJECTION["Transverse_Merc…	Town, saltmarsh, grazing	707	8.35592988	54.65432528	EPSG:4326	1.5707
Aegopodium	podagraria	species		Aegopodium podagraria L.	Plantae	Apiaceae	Ground Elder	ICBN	Quentin J. Groom	Quentin J. Groom	en	CC0 - No Rights Reserved	Quentin J. Groom	e8ad0d98-7f7f-4c76-af44-fb2eccd08e44	Vascular plants of Amrum 2007-2008	HumanObservation				8	2007			7413219c-56a1-4132-9503-de83f7feb0d4	Norddorf east	Europe; Germany; Schleswig-Holstein; Amrum	Frisian Islands	Amrum	Germany	DE	Schleswig-Holstein	Europe	3457000E 6061000N	EPSG:31467	POLYGON ((3457000 6061000, 3458000 6061000, 3458000 6062000, 3457000 6062000, 3457000 6061000))	PROJCS["DHDN / Gauss-Kruger zone 3", GEOGCS["DHDN", DATUM["Deutsches_Hauptdreiecksnetz", SPHEROID["Bessel 1841",6377397.155,299.1528128, AUTHORITY["EPSG","7004"]], AUTHORITY["EPSG","6314"]], PRIMEM["Greenwich",0, AUTHORITY["EPSG","8901"]], UNIT["degree",0.01745329251994328, AUTHORITY["EPSG","9122"]], AUTHORITY["EPSG","4314"]], UNIT["metre",1, AUTHORITY["EPSG","9001"]], PROJECTION["Transverse_Merc…		707	8.34000099	54.68119021	EPSG:4326	1.5707
Aegopodium	podagraria	species		Aegopodium podagraria L.	Plantae	Apiaceae	Ground Elder	ICBN	Quentin J. Groom	Quentin J. Groom	en	CC0 - No Rights Reserved	Quentin J. Groom	e8ad0d98-7f7f-4c76-af44-fb2eccd08e44	Vascular plants of Amrum 2007-2008	HumanObservation				8	2007			986e6076-0767-42fe-958c-cd10dc07fb22	Wasserwerk Nebel	Europe; Germany; Schleswig-Holstein; Amrum	Frisian Islands	Amrum	Germany	DE	Schleswig-Holstein	Europe	3457000E 6058000N	EPSG:31467	POLYGON ((3457000 6058000, 3458000 6058000, 3458000 6059000, 3457000 6059000, 3457000 6058000))	PROJCS["DHDN / Gauss-Kruger zone 3", GEOGCS["DHDN", DATUM["Deutsches_Hauptdreiecksnetz", SPHEROID["Bessel 1841",6377397.155,299.1528128, AUTHORITY["EPSG","7004"]], AUTHORITY["EPSG","6314"]], PRIMEM["Greenwich",0, AUTHORITY["EPSG","8901"]], UNIT["degree",0.01745329251994328, AUTHORITY["EPSG","9122"]], AUTHORITY["EPSG","4314"]], UNIT["metre",1, AUTHORITY["EPSG","9001"]], PROJECTION["Transverse_Merc…		707	8.34043736	54.654242	EPSG:4326	1.5707
Aegopodium	podagraria	species		Aegopodium podagraria L.	Plantae	Apiaceae	Ground Elder	ICBN	Quentin J. Groom	Quentin J. Groom	en	CC0 - No Rights Reserved	Quentin J. Groom	e8ad0d98-7f7f-4c76-af44-fb2eccd08e44	Vascular plants of Amrum 2007-2008	HumanObservation			23/08/2007	8	2007			23040117-0afd-40b2-b920-b9f154b14d43	East Steenodde	Europe; Germany; Schleswig-Holstein; Amrum	Frisian Islands	Amrum	Germany	DE	Schleswig-Holstein	Europe	3460000E 6055000N	EPSG:31467	POLYGON ((3460000 6055000, 3461000 6055000, 3461000 6056000, 3460000 6056000, 3460000 6055000))	PROJCS["DHDN / Gauss-Kruger zone 3", GEOGCS["DHDN", DATUM["Deutsches_Hauptdreiecksnetz", SPHEROID["Bessel 1841",6377397.155,299.1528128, AUTHORITY["EPSG","7004"]], AUTHORITY["EPSG","6314"]], PRIMEM["Greenwich",0, AUTHORITY["EPSG","8901"]], UNIT["degree",0.01745329251994328, AUTHORITY["EPSG","9122"]], AUTHORITY["EPSG","4314"]], UNIT["metre",1, AUTHORITY["EPSG","9001"]], PROJECTION["Transverse_Merc…		707	8.38732007	54.62753732	EPSG:4326	1.5707
Aegopodium	podagraria	species		Aegopodium podagraria L.	Plantae	Apiaceae	Ground Elder	ICBN	Quentin J. Groom	Quentin J. Groom	en	CC0 - No Rights Reserved	Quentin J. Groom	e8ad0d98-7f7f-4c76-af44-fb2eccd08e44	Vascular plants of Amrum 2007-2008	HumanObservation			24/08/2007	8	2007			71c85f75-d8d8-41fe-94aa-fed930d8944e	Steenodde	Europe; Germany; Schleswig-Holstein; Amrum	Frisian Islands	Amrum	Germany	DE	Schleswig-Holstein	Europe	3459000E 6056000N	EPSG:31467	POLYGON ((3459000 6056000, 3460000 6056000, 3460000 6057000, 3459000 6057000, 3459000 6056000))	PROJCS["DHDN / Gauss-Kruger zone 3", GEOGCS["DHDN", DATUM["Deutsches_Hauptdreiecksnetz", SPHEROID["Bessel 1841",6377397.155,299.1528128, AUTHORITY["EPSG","7004"]], AUTHORITY["EPSG","6314"]], PRIMEM["Greenwich",0, AUTHORITY["EPSG","8901"]], UNIT["degree",0.01745329251994328, AUTHORITY["EPSG","9122"]], AUTHORITY["EPSG","4314"]], UNIT["metre",1, AUTHORITY["EPSG","9001"]], PROJECTION["Transverse_Merc…		707	8.37169933	54.63644093	EPSG:4326	1.5707
Aegopodium	podagraria	species		Aegopodium podagraria L.	Plantae	Apiaceae	Ground Elder	ICBN	Quentin J. Groom	Quentin J. Groom	en	CC0 - No Rights Reserved	Quentin J. Groom	e8ad0d98-7f7f-4c76-af44-fb2eccd08e44	Vascular plants of Amrum 2007-2008	HumanObservation				8	2007			8c869acb-89d7-4498-9ae5-c5205be348bf	Thalassozentrum	Europe; Germany; Schleswig-Holstein; Amrum	Frisian Islands	Amrum	Germany	DE	Schleswig-Holstein	Europe	3459000E 6055000N	EPSG:31467	POLYGON ((3459000 6055000, 3460000 6055000, 3460000 6056000, 3459000 6056000, 3459000 6055000))	PROJCS["DHDN / Gauss-Kruger zone 3", GEOGCS["DHDN", DATUM["Deutsches_Hauptdreiecksnetz", SPHEROID["Bessel 1841",6377397.155,299.1528128, AUTHORITY["EPSG","7004"]], AUTHORITY["EPSG","6314"]], PRIMEM["Greenwich",0, AUTHORITY["EPSG","8901"]], UNIT["degree",0.01745329251994328, AUTHORITY["EPSG","9122"]], AUTHORITY["EPSG","4314"]], UNIT["metre",1, AUTHORITY["EPSG","9001"]], PROJECTION["Transverse_Merc…		707	8.37183764	54.62745808	EPSG:4326	1.5707
Aegopodium	podagraria	species		Aegopodium podagraria L.	Plantae	Apiaceae	Ground Elder	ICBN	Quentin J. Groom	Quentin J. Groom	en	CC0 - No Rights Reserved	Quentin J. Groom	e8ad0d98-7f7f-4c76-af44-fb2eccd08e44	Vascular plants of Amrum 2007-2008	HumanObservation			06/07/2008	7	2008			c9291dc8-1ced-4ba3-b9cb-65b7ddffef62	Thalassozentrum	Europe; Germany; Schleswig-Holstein; Amrum	Frisian Islands	Amrum	Germany	DE	Schleswig-Holstein	Europe	3459000E 6055000N	EPSG:31467	POLYGON ((3459000 6055000, 3460000 6055000, 3460000 6056000, 3459000 6056000, 3459000 6055000))	PROJCS["DHDN / Gauss-Kruger zone 3", GEOGCS["DHDN", DATUM["Deutsches_Hauptdreiecksnetz", SPHEROID["Bessel 1841",6377397.155,299.1528128, AUTHORITY["EPSG","7004"]], AUTHORITY["EPSG","6314"]], PRIMEM["Greenwich",0, AUTHORITY["EPSG","8901"]], UNIT["degree",0.01745329251994328, AUTHORITY["EPSG","9122"]], AUTHORITY["EPSG","4314"]], UNIT["metre",1, AUTHORITY["EPSG","9001"]], PROJECTION["Transverse_Merc…		707	8.37183764	54.62745808	EPSG:4326	1.5707
Aegopodium	podagraria	species		Aegopodium podagraria L.	Plantae	Apiaceae	Ground Elder	ICBN	Quentin J. Groom	Quentin J. Groom	en	CC0 - No Rights Reserved	Quentin J. Groom	e8ad0d98-7f7f-4c76-af44-fb2eccd08e44	Vascular plants of Amrum 2007-2008	HumanObservation			05/07/2008	7	2008			235a9ace-957e-49f7-94df-e6d6305a9c17	Norddorf Sewage works	Europe; Germany; Schleswig-Holstein; Amrum	Frisian Islands	Amrum	Germany	DE	Schleswig-Holstein	Europe	3457000E 6061000N	EPSG:31467	POLYGON ((3457000 6061000, 3458000 6061000, 3458000 6062000, 3457000 6062000, 3457000 6061000))	PROJCS["DHDN / Gauss-Kruger zone 3", GEOGCS["DHDN", DATUM["Deutsches_Hauptdreiecksnetz", SPHEROID["Bessel 1841",6377397.155,299.1528128, AUTHORITY["EPSG","7004"]], AUTHORITY["EPSG","6314"]], PRIMEM["Greenwich",0, AUTHORITY["EPSG","8901"]], UNIT["degree",0.01745329251994328, AUTHORITY["EPSG","9122"]], AUTHORITY["EPSG","4314"]], UNIT["metre",1, AUTHORITY["EPSG","9001"]], PROJECTION["Transverse_Merc…		707	8.34000099	54.68119021	EPSG:4326	1.5707
Anthriscus	sylvestris	species		Anthriscus sylvestris (L.) Hoffm.	Plantae	Apiaceae	Cow Parsley	ICBN	Quentin J. Groom	Quentin J. Groom	en	CC0 - No Rights Reserved	Quentin J. Groom	e8ad0d98-7f7f-4c76-af44-fb2eccd08e44	Vascular plants of Amrum 2007-2008	HumanObservation			24/08/2007	8	2007			2959c2fd-e5be-4ed7-8b95-6822ced535e8	Steenodde	Europe; Germany; Schleswig-Holstein; Amrum	Frisian Islands	Amrum	Germany	DE	Schleswig-Holstein	Europe	3459000E 6056000N	EPSG:31467	POLYGON ((3459000 6056000, 3460000 6056000, 3460000 6057000, 3459000 6057000, 3459000 6056000))	PROJCS["DHDN / Gauss-Kruger zone 3", GEOGCS["DHDN", DATUM["Deutsches_Hauptdreiecksnetz", SPHEROID["Bessel 1841",6377397.155,299.1528128, AUTHORITY["EPSG","7004"]], AUTHORITY["EPSG","6314"]], PRIMEM["Greenwich",0, AUTHORITY["EPSG","8901"]], UNIT["degree",0.01745329251994328, AUTHORITY["EPSG","9122"]], AUTHORITY["EPSG","4314"]], UNIT["metre",1, AUTHORITY["EPSG","9001"]], PROJECTION["Transverse_Merc…		707	8.37169933	54.63644093	EPSG:4326	1.5707
Apium	inundatum	species		Apium inundatum (L.) Rchb. f.	Plantae	Apiaceae	Floating Marshwort	ICBN	Quentin J. Groom	Quentin J. Groom	en	CC0 - No Rights Reserved	Quentin J. Groom	e8ad0d98-7f7f-4c76-af44-fb2eccd08e44	Vascular plants of Amrum 2007-2008	HumanObservation	rare		19/08/2007	8	2007			16ac9cbd-9794-44dc-a34b-8ce6e3deb70a	Grazing marsh north-east	Europe; Germany; Schleswig-Holstein; Amrum	Frisian Islands	Amrum	Germany	DE	Schleswig-Holstein	Europe	3457000E 6062000N	EPSG:31467	POLYGON ((3457000 6062000, 3458000 6062000, 3458000 6063000, 3457000 6063000, 3457000 6062000))	PROJCS["DHDN / Gauss-Kruger zone 3", GEOGCS["DHDN", DATUM["Deutsches_Hauptdreiecksnetz", SPHEROID["Bessel 1841",6377397.155,299.1528128, AUTHORITY["EPSG","7004"]], AUTHORITY["EPSG","6314"]], PRIMEM["Greenwich",0, AUTHORITY["EPSG","8901"]], UNIT["degree",0.01745329251994328, AUTHORITY["EPSG","9122"]], AUTHORITY["EPSG","4314"]], UNIT["metre",1, AUTHORITY["EPSG","9001"]], PROJECTION["Transverse_Merc…		707	8.33985537	54.69017291	EPSG:4326	1.5707
Chaerophyllum	temulum	species		Chaerophyllum temulum L.	Plantae	Apiaceae	Rough Chervil	ICBN	Quentin J. Groom	Quentin J. Groom	en	CC0 - No Rights Reserved	Quentin J. Groom	e8ad0d98-7f7f-4c76-af44-fb2eccd08e44	Vascular plants of Amrum 2007-2008	HumanObservation				8	2007			61f83fd7-8831-47fc-ac3b-cfc1d436239b	Nebel	Europe; Germany; Schleswig-Holstein; Amrum	Frisian Islands	Amrum	Germany	DE	Schleswig-Holstein	Europe	3458000E 6058000N	EPSG:31467	POLYGON ((3458000 6058000, 3459000 6058000, 3459000 6059000, 3458000 6059000, 3458000 6058000))	PROJCS["DHDN / Gauss-Kruger zone 3", GEOGCS["DHDN", DATUM["Deutsches_Hauptdreiecksnetz", SPHEROID["Bessel 1841",6377397.155,299.1528128, AUTHORITY["EPSG","7004"]], AUTHORITY["EPSG","6314"]], PRIMEM["Greenwich",0, AUTHORITY["EPSG","8901"]], UNIT["degree",0.01745329251994328, AUTHORITY["EPSG","9122"]], AUTHORITY["EPSG","4314"]], UNIT["metre",1, AUTHORITY["EPSG","9001"]], PROJECTION["Transverse_Merc…	Town, saltmarsh, grazing	707	8.35592988	54.65432528	EPSG:4326	1.5707
Chaerophyllum	temulum	species		Chaerophyllum temulum L.	Plantae	Apiaceae	Rough Chervil	ICBN	Quentin J. Groom	Quentin J. Groom	en	CC0 - No Rights Reserved	Quentin J. Groom	e8ad0d98-7f7f-4c76-af44-fb2eccd08e44	Vascular plants of Amrum 2007-2008	HumanObservation				8	2007			400fd783-bf18-49e9-897b-ff1c4d645292	Wasserwerk Nebel	Europe; Germany; Schleswig-Holstein; Amrum	Frisian Islands	Amrum	Germany	DE	Schleswig-Holstein	Europe	3457000E 6058000N	EPSG:31467	POLYGON ((3457000 6058000, 3458000 6058000, 3458000 6059000, 3457000 6059000, 3457000 6058000))	PROJCS["DHDN / Gauss-Kruger zone 3", GEOGCS["DHDN", DATUM["Deutsches_Hauptdreiecksnetz", SPHEROID["Bessel 1841",6377397.155,299.1528128, AUTHORITY["EPSG","7004"]], AUTHORITY["EPSG","6314"]], PRIMEM["Greenwich",0, AUTHORITY["EPSG","8901"]], UNIT["degree",0.01745329251994328, AUTHORITY["EPSG","9122"]], AUTHORITY["EPSG","4314"]], UNIT["metre",1, AUTHORITY["EPSG","9001"]], PROJECTION["Transverse_Merc…		707	8.34043736	54.654242	EPSG:4326	1.5707
Chaerophyllum	temulum	species		Chaerophyllum temulum L.	Plantae	Apiaceae	Rough Chervil	ICBN	Quentin J. Groom	Quentin J. Groom	en	CC0 - No Rights Reserved	Quentin J. Groom	e8ad0d98-7f7f-4c76-af44-fb2eccd08e44	Vascular plants of Amrum 2007-2008	HumanObservation				8	2007			c3ace22d-9acf-454a-99c1-4e337067aac9	Thalassozentrum	Europe; Germany; Schleswig-Holstein; Amrum	Frisian Islands	Amrum	Germany	DE	Schleswig-Holstein	Europe	3459000E 6055000N	EPSG:31467	POLYGON ((3459000 6055000, 3460000 6055000, 3460000 6056000, 3459000 6056000, 3459000 6055000))	PROJCS["DHDN / Gauss-Kruger zone 3", GEOGCS["DHDN", DATUM["Deutsches_Hauptdreiecksnetz", SPHEROID["Bessel 1841",6377397.155,299.1528128, AUTHORITY["EPSG","7004"]], AUTHORITY["EPSG","6314"]], PRIMEM["Greenwich",0, AUTHORITY["EPSG","8901"]], UNIT["degree",0.01745329251994328, AUTHORITY["EPSG","9122"]], AUTHORITY["EPSG","4314"]], UNIT["metre",1, AUTHORITY["EPSG","9001"]], PROJECTION["Transverse_Merc…		707	8.37183764	54.62745808	EPSG:4326	1.5707
Chaerophyllum	temulum	species		Chaerophyllum temulum L.	Plantae	Apiaceae	Rough Chervil	ICBN	Quentin J. Groom	Quentin J. Groom	en	CC0 - No Rights Reserved	Quentin J. Groom	e8ad0d98-7f7f-4c76-af44-fb2eccd08e44	Vascular plants of Amrum 2007-2008	HumanObservation			06/07/2008	7	2008			1f9998f4-a9ad-4d9d-83b3-33ebf4c0fb18	Thalassozentrum	Europe; Germany; Schleswig-Holstein; Amrum	Frisian Islands	Amrum	Germany	DE	Schleswig-Holstein	Europe	3459000E 6055000N	EPSG:31467	POLYGON ((3459000 6055000, 3460000 6055000, 3460000 6056000, 3459000 6056000, 3459000 6055000))	PROJCS["DHDN / Gauss-Kruger zone 3", GEOGCS["DHDN", DATUM["Deutsches_Hauptdreiecksnetz", SPHEROID["Bessel 1841",6377397.155,299.1528128, AUTHORITY["EPSG","7004"]], AUTHORITY["EPSG","6314"]], PRIMEM["Greenwich",0, AUTHORITY["EPSG","8901"]], UNIT["degree",0.01745329251994328, AUTHORITY["EPSG","9122"]], AUTHORITY["EPSG","4314"]], UNIT["metre",1, AUTHORITY["EPSG","9001"]], PROJECTION["Transverse_Merc…		707	8.37183764	54.62745808	EPSG:4326	1.5707
Conium	maculatum	species		Conium maculatum L.	Plantae	Apiaceae	Hemlock	ICBN	Quentin J. Groom	Quentin J. Groom	en	CC0 - No Rights Reserved	Quentin J. Groom	e8ad0d98-7f7f-4c76-af44-fb2eccd08e44	Vascular plants of Amrum 2007-2008	HumanObservation			21/08/2007	8	2007			3568b94e-243f-4285-a328-9e802494f05d	Kl�wenhugh	Europe; Germany; Schleswig-Holstein; Amrum	Frisian Islands	Amrum	Germany	DE	Schleswig-Holstein	Europe	3457000E 6059000N	EPSG:31467	POLYGON ((3457000 6059000, 3458000 6059000, 3458000 6060000, 3457000 6060000, 3457000 6059000))	PROJCS["DHDN / Gauss-Kruger zone 3", GEOGCS["DHDN", DATUM["Deutsches_Hauptdreiecksnetz", SPHEROID["Bessel 1841",6377397.155,299.1528128, AUTHORITY["EPSG","7004"]], AUTHORITY["EPSG","6314"]], PRIMEM["Greenwich",0, AUTHORITY["EPSG","8901"]], UNIT["degree",0.01745329251994328, AUTHORITY["EPSG","9122"]], AUTHORITY["EPSG","4314"]], UNIT["metre",1, AUTHORITY["EPSG","9001"]], PROJECTION["Transverse_Merc…		707	8.34029199	54.66322475	EPSG:4326	1.5707
Conium	maculatum	species		Conium maculatum L.	Plantae	Apiaceae	Hemlock	ICBN	Quentin J. Groom	Quentin J. Groom	en	CC0 - No Rights Reserved	Quentin J. Groom	e8ad0d98-7f7f-4c76-af44-fb2eccd08e44	Vascular plants of Amrum 2007-2008	HumanObservation			19/08/2007	8	2007			10391570-403a-450b-86d0-c3bbee00c7b2	Grazing marsh north-east	Europe; Germany; Schleswig-Holstein; Amrum	Frisian Islands	Amrum	Germany	DE	Schleswig-Holstein	Europe	3457000E 6062000N	EPSG:31467	POLYGON ((3457000 6062000, 3458000 6062000, 3458000 6063000, 3457000 6063000, 3457000 6062000))	PROJCS["DHDN / Gauss-Kruger zone 3", GEOGCS["DHDN", DATUM["Deutsches_Hauptdreiecksnetz", SPHEROID["Bessel 1841",6377397.155,299.1528128, AUTHORITY["EPSG","7004"]], AUTHORITY["EPSG","6314"]], PRIMEM["Greenwich",0, AUTHORITY["EPSG","8901"]], UNIT["degree",0.01745329251994328, AUTHORITY["EPSG","9122"]], AUTHORITY["EPSG","4314"]], UNIT["metre",1, AUTHORITY["EPSG","9001"]], PROJECTION["Transverse_Merc…		707	8.33985537	54.69017291	EPSG:4326	1.5707
Conium	maculatum	species		Conium maculatum L.	Plantae	Apiaceae	Hemlock	ICBN	Quentin J. Groom	Quentin J. Groom	en	CC0 - No Rights Reserved	Quentin J. Groom	e8ad0d98-7f7f-4c76-af44-fb2eccd08e44	Vascular plants of Amrum 2007-2008	HumanObservation			25/08/2007	8	2007			e283b81c-ac3f-4c5b-aa4b-f8e45d55da08	Windmills	Europe; Germany; Schleswig-Holstein; Amrum	Frisian Islands	Amrum	Germany	DE	Schleswig-Holstein	Europe	3458000E 6057000N	EPSG:31467	POLYGON ((3458000 6057000, 3459000 6057000, 3459000 6058000, 3458000 6058000, 3458000 6057000))	PROJCS["DHDN / Gauss-Kruger zone 3", GEOGCS["DHDN", DATUM["Deutsches_Hauptdreiecksnetz", SPHEROID["Bessel 1841",6377397.155,299.1528128, AUTHORITY["EPSG","7004"]], AUTHORITY["EPSG","6314"]], PRIMEM["Greenwich",0, AUTHORITY["EPSG","8901"]], UNIT["degree",0.01745329251994328, AUTHORITY["EPSG","9122"]], AUTHORITY["EPSG","4314"]], UNIT["metre",1, AUTHORITY["EPSG","9001"]], PROJECTION["Transverse_Merc…		707	8.35607176	54.64534249	EPSG:4326	1.5707
Conium	maculatum	species		Conium maculatum L.	Plantae	Apiaceae	Hemlock	ICBN	Quentin J. Groom	Quentin J. Groom	en	CC0 - No Rights Reserved	Quentin J. Groom	e8ad0d98-7f7f-4c76-af44-fb2eccd08e44	Vascular plants of Amrum 2007-2008	HumanObservation			05/07/2008	7	2008			e921a5fe-01e7-409d-89fd-15ea3afec94b	Norddorf Sewage works	Europe; Germany; Schleswig-Holstein; Amrum	Frisian Islands	Amrum	Germany	DE	Schleswig-Holstein	Europe	3457000E 6061000N	EPSG:31467	POLYGON ((3457000 6061000, 3458000 6061000, 3458000 6062000, 3457000 6062000, 3457000 6061000))	PROJCS["DHDN / Gauss-Kruger zone 3", GEOGCS["DHDN", DATUM["Deutsches_Hauptdreiecksnetz", SPHEROID["Bessel 1841",6377397.155,299.1528128, AUTHORITY["EPSG","7004"]], AUTHORITY["EPSG","6314"]], PRIMEM["Greenwich",0, AUTHORITY["EPSG","8901"]], UNIT["degree",0.01745329251994328, AUTHORITY["EPSG","9122"]], AUTHORITY["EPSG","4314"]], UNIT["metre",1, AUTHORITY["EPSG","9001"]], PROJECTION["Transverse_Merc…		707	8.34000099	54.68119021	EPSG:4326	1.5707
Daucus	carota	species		Daucus carota L.	Plantae	Apiaceae	Wild Carrot	ICBN	Quentin J. Groom	Quentin J. Groom	en	CC0 - No Rights Reserved	Quentin J. Groom	e8ad0d98-7f7f-4c76-af44-fb2eccd08e44	Vascular plants of Amrum 2007-2008	HumanObservation				8	2007			6f8086f3-8bd4-426d-8abb-42063dc81527	Steenoder Klift	Europe; Germany; Schleswig-Holstein; Amrum	Frisian Islands	Amrum	Germany	DE	Schleswig-Holstein	Europe	3459000E 6057000N	EPSG:31467	POLYGON ((3459000 6057000, 3460000 6057000, 3460000 6058000, 3459000 6058000, 3459000 6057000))	PROJCS["DHDN / Gauss-Kruger zone 3", GEOGCS["DHDN", DATUM["Deutsches_Hauptdreiecksnetz", SPHEROID["Bessel 1841",6377397.155,299.1528128, AUTHORITY["EPSG","7004"]], AUTHORITY["EPSG","6314"]], PRIMEM["Greenwich",0, AUTHORITY["EPSG","8901"]], UNIT["degree",0.01745329251994328, AUTHORITY["EPSG","9122"]], AUTHORITY["EPSG","4314"]], UNIT["metre",1, AUTHORITY["EPSG","9001"]], PROJECTION["Transverse_Merc…	Sea shore, grazing land and crops	707	8.37156094	54.64542376	EPSG:4326	1.5707
Daucus	carota	species		Daucus carota L.	Plantae	Apiaceae	Wild Carrot	ICBN	Quentin J. Groom	Quentin J. Groom	en	CC0 - No Rights Reserved	Quentin J. Groom	e8ad0d98-7f7f-4c76-af44-fb2eccd08e44	Vascular plants of Amrum 2007-2008	HumanObservation				8	2007			4bbbc2ec-9c8e-4043-a222-69b58136cf8f	Nebel	Europe; Germany; Schleswig-Holstein; Amrum	Frisian Islands	Amrum	Germany	DE	Schleswig-Holstein	Europe	3458000E 6058000N	EPSG:31467	POLYGON ((3458000 6058000, 3459000 6058000, 3459000 6059000, 3458000 6059000, 3458000 6058000))	PROJCS["DHDN / Gauss-Kruger zone 3", GEOGCS["DHDN", DATUM["Deutsches_Hauptdreiecksnetz", SPHEROID["Bessel 1841",6377397.155,299.1528128, AUTHORITY["EPSG","7004"]], AUTHORITY["EPSG","6314"]], PRIMEM["Greenwich",0, AUTHORITY["EPSG","8901"]], UNIT["degree",0.01745329251994328, AUTHORITY["EPSG","9122"]], AUTHORITY["EPSG","4314"]], UNIT["metre",1, AUTHORITY["EPSG","9001"]], PROJECTION["Transverse_Merc…	Town, saltmarsh, grazing	707	8.35592988	54.65432528	EPSG:4326	1.5707
Daucus	carota	species		Daucus carota L.	Plantae	Apiaceae	Wild Carrot	ICBN	Quentin J. Groom	Quentin J. Groom	en	CC0 - No Rights Reserved	Quentin J. Groom	e8ad0d98-7f7f-4c76-af44-fb2eccd08e44	Vascular plants of Amrum 2007-2008	HumanObservation			21/08/2007	8	2007			7bf6e8b7-62db-4741-925f-9b0d6fddd821	Kl�wenhugh	Europe; Germany; Schleswig-Holstein; Amrum	Frisian Islands	Amrum	Germany	DE	Schleswig-Holstein	Europe	3457000E 6059000N	EPSG:31467	POLYGON ((3457000 6059000, 3458000 6059000, 3458000 6060000, 3457000 6060000, 3457000 6059000))	PROJCS["DHDN / Gauss-Kruger zone 3", GEOGCS["DHDN", DATUM["Deutsches_Hauptdreiecksnetz", SPHEROID["Bessel 1841",6377397.155,299.1528128, AUTHORITY["EPSG","7004"]], AUTHORITY["EPSG","6314"]], PRIMEM["Greenwich",0, AUTHORITY["EPSG","8901"]], UNIT["degree",0.01745329251994328, AUTHORITY["EPSG","9122"]], AUTHORITY["EPSG","4314"]], UNIT["metre",1, AUTHORITY["EPSG","9001"]], PROJECTION["Transverse_Merc…		707	8.34029199	54.66322475	EPSG:4326	1.5707
Daucus	carota	species		Daucus carota L.	Plantae	Apiaceae	Wild Carrot	ICBN	Quentin J. Groom	Quentin J. Groom	en	CC0 - No Rights Reserved	Quentin J. Groom	e8ad0d98-7f7f-4c76-af44-fb2eccd08e44	Vascular plants of Amrum 2007-2008	HumanObservation				8	2007			80515f74-ec3b-4150-94ac-6c7c8096b5cd	Norddorf east	Europe; Germany; Schleswig-Holstein; Amrum	Frisian Islands	Amrum	Germany	DE	Schleswig-Holstein	Europe	3457000E 6061000N	EPSG:31467	POLYGON ((3457000 6061000, 3458000 6061000, 3458000 6062000, 3457000 6062000, 3457000 6061000))	PROJCS["DHDN / Gauss-Kruger zone 3", GEOGCS["DHDN", DATUM["Deutsches_Hauptdreiecksnetz", SPHEROID["Bessel 1841",6377397.155,299.1528128, AUTHORITY["EPSG","7004"]], AUTHORITY["EPSG","6314"]], PRIMEM["Greenwich",0, AUTHORITY["EPSG","8901"]], UNIT["degree",0.01745329251994328, AUTHORITY["EPSG","9122"]], AUTHORITY["EPSG","4314"]], UNIT["metre",1, AUTHORITY["EPSG","9001"]], PROJECTION["Transverse_Merc…		707	8.34000099	54.68119021	EPSG:4326	1.5707
Daucus	carota	species		Daucus carota L.	Plantae	Apiaceae	Wild Carrot	ICBN	Quentin J. Groom	Quentin J. Groom	en	CC0 - No Rights Reserved	Quentin J. Groom	e8ad0d98-7f7f-4c76-af44-fb2eccd08e44	Vascular plants of Amrum 2007-2008	HumanObservation			23/08/2007	8	2007			961349fe-d9e6-49a0-a390-0274b257a931	East Steenodde	Europe; Germany; Schleswig-Holstein; Amrum	Frisian Islands	Amrum	Germany	DE	Schleswig-Holstein	Europe	3460000E 6055000N	EPSG:31467	POLYGON ((3460000 6055000, 3461000 6055000, 3461000 6056000, 3460000 6056000, 3460000 6055000))	PROJCS["DHDN / Gauss-Kruger zone 3", GEOGCS["DHDN", DATUM["Deutsches_Hauptdreiecksnetz", SPHEROID["Bessel 1841",6377397.155,299.1528128, AUTHORITY["EPSG","7004"]], AUTHORITY["EPSG","6314"]], PRIMEM["Greenwich",0, AUTHORITY["EPSG","8901"]], UNIT["degree",0.01745329251994328, AUTHORITY["EPSG","9122"]], AUTHORITY["EPSG","4314"]], UNIT["metre",1, AUTHORITY["EPSG","9001"]], PROJECTION["Transverse_Merc…		707	8.38732007	54.62753732	EPSG:4326	1.5707
Daucus	carota	species		Daucus carota L.	Plantae	Apiaceae	Wild Carrot	ICBN	Quentin J. Groom	Quentin J. Groom	en	CC0 - No Rights Reserved	Quentin J. Groom	e8ad0d98-7f7f-4c76-af44-fb2eccd08e44	Vascular plants of Amrum 2007-2008	HumanObservation				8	2007			e07c846b-31d4-4ae7-9836-09b555d89a6e	Steenodde, west	Europe; Germany; Schleswig-Holstein; Amrum	Frisian Islands	Amrum	Germany	DE	Schleswig-Holstein	Europe	3460000E 6056000N	EPSG:31467	POLYGON ((3460000 6056000, 3461000 6056000, 3461000 6057000, 3460000 6057000, 3460000 6056000))	PROJCS["DHDN / Gauss-Kruger zone 3", GEOGCS["DHDN", DATUM["Deutsches_Hauptdreiecksnetz", SPHEROID["Bessel 1841",6377397.155,299.1528128, AUTHORITY["EPSG","7004"]], AUTHORITY["EPSG","6314"]], PRIMEM["Greenwich",0, AUTHORITY["EPSG","8901"]], UNIT["degree",0.01745329251994328, AUTHORITY["EPSG","9122"]], AUTHORITY["EPSG","4314"]], UNIT["metre",1, AUTHORITY["EPSG","9001"]], PROJECTION["Transverse_Merc…		707	8.38718517	54.63652019	EPSG:4326	1.5707
Daucus	carota	species		Daucus carota L.	Plantae	Apiaceae	Wild Carrot	ICBN	Quentin J. Groom	Quentin J. Groom	en	CC0 - No Rights Reserved	Quentin J. Groom	e8ad0d98-7f7f-4c76-af44-fb2eccd08e44	Vascular plants of Amrum 2007-2008	HumanObservation			25/08/2007	8	2007			22860d9a-972a-43dd-956f-9eb01e335fc2	Windmills	Europe; Germany; Schleswig-Holstein; Amrum	Frisian Islands	Amrum	Germany	DE	Schleswig-Holstein	Europe	3458000E 6057000N	EPSG:31467	POLYGON ((3458000 6057000, 3459000 6057000, 3459000 6058000, 3458000 6058000, 3458000 6057000))	PROJCS["DHDN / Gauss-Kruger zone 3", GEOGCS["DHDN", DATUM["Deutsches_Hauptdreiecksnetz", SPHEROID["Bessel 1841",6377397.155,299.1528128, AUTHORITY["EPSG","7004"]], AUTHORITY["EPSG","6314"]], PRIMEM["Greenwich",0, AUTHORITY["EPSG","8901"]], UNIT["degree",0.01745329251994328, AUTHORITY["EPSG","9122"]], AUTHORITY["EPSG","4314"]], UNIT["metre",1, AUTHORITY["EPSG","9001"]], PROJECTION["Transverse_Merc…		707	8.35607176	54.64534249	EPSG:4326	1.5707
Daucus	carota	species		Daucus carota L.	Plantae	Apiaceae	Wild Carrot	ICBN	Quentin J. Groom	Quentin J. Groom	en	CC0 - No Rights Reserved	Quentin J. Groom	e8ad0d98-7f7f-4c76-af44-fb2eccd08e44	Vascular plants of Amrum 2007-2008	HumanObservation			24/08/2007	8	2007			34a41d2e-52af-4b1e-ad4b-cf2c21ef9586	Steenodde	Europe; Germany; Schleswig-Holstein; Amrum	Frisian Islands	Amrum	Germany	DE	Schleswig-Holstein	Europe	3459000E 6056000N	EPSG:31467	POLYGON ((3459000 6056000, 3460000 6056000, 3460000 6057000, 3459000 6057000, 3459000 6056000))	PROJCS["DHDN / Gauss-Kruger zone 3", GEOGCS["DHDN", DATUM["Deutsches_Hauptdreiecksnetz", SPHEROID["Bessel 1841",6377397.155,299.1528128, AUTHORITY["EPSG","7004"]], AUTHORITY["EPSG","6314"]], PRIMEM["Greenwich",0, AUTHORITY["EPSG","8901"]], UNIT["degree",0.01745329251994328, AUTHORITY["EPSG","9122"]], AUTHORITY["EPSG","4314"]], UNIT["metre",1, AUTHORITY["EPSG","9001"]], PROJECTION["Transverse_Merc…		707	8.37169933	54.63644093	EPSG:4326	1.5707
Daucus	carota	species		Daucus carota L.	Plantae	Apiaceae	Wild Carrot	ICBN	Quentin J. Groom	Quentin J. Groom	en	CC0 - No Rights Reserved	Quentin J. Groom	e8ad0d98-7f7f-4c76-af44-fb2eccd08e44	Vascular plants of Amrum 2007-2008	HumanObservation			30/08/2007	8	2007			a76c35c9-e304-42d4-ab57-8198a57b9c73	East Witdune	Europe; Germany; Schleswig-Holstein; Amrum	Frisian Islands	Amrum	Germany	DE	Schleswig-Holstein	Europe	3461000E 6055000N	EPSG:31467	POLYGON ((3461000 6055000, 3462000 6055000, 3462000 6056000, 3461000 6056000, 3461000 6055000))	PROJCS["DHDN / Gauss-Kruger zone 3", GEOGCS["DHDN", DATUM["Deutsches_Hauptdreiecksnetz", SPHEROID["Bessel 1841",6377397.155,299.1528128, AUTHORITY["EPSG","7004"]], AUTHORITY["EPSG","6314"]], PRIMEM["Greenwich",0, AUTHORITY["EPSG","8901"]], UNIT["degree",0.01745329251994328, AUTHORITY["EPSG","9122"]], AUTHORITY["EPSG","4314"]], UNIT["metre",1, AUTHORITY["EPSG","9001"]], PROJECTION["Transverse_Merc…		707	8.40280258	54.62761458	EPSG:4326	1.5707
Daucus	carota	species		Daucus carota L.	Plantae	Apiaceae	Wild Carrot	ICBN	Quentin J. Groom	Quentin J. Groom	en	CC0 - No Rights Reserved	Quentin J. Groom	e8ad0d98-7f7f-4c76-af44-fb2eccd08e44	Vascular plants of Amrum 2007-2008	HumanObservation				8	2007			1e6504a1-6fdf-4b37-8cda-a2dae29d226f	Thalassozentrum	Europe; Germany; Schleswig-Holstein; Amrum	Frisian Islands	Amrum	Germany	DE	Schleswig-Holstein	Europe	3459000E 6055000N	EPSG:31467	POLYGON ((3459000 6055000, 3460000 6055000, 3460000 6056000, 3459000 6056000, 3459000 6055000))	PROJCS["DHDN / Gauss-Kruger zone 3", GEOGCS["DHDN", DATUM["Deutsches_Hauptdreiecksnetz", SPHEROID["Bessel 1841",6377397.155,299.1528128, AUTHORITY["EPSG","7004"]], AUTHORITY["EPSG","6314"]], PRIMEM["Greenwich",0, AUTHORITY["EPSG","8901"]], UNIT["degree",0.01745329251994328, AUTHORITY["EPSG","9122"]], AUTHORITY["EPSG","4314"]], UNIT["metre",1, AUTHORITY["EPSG","9001"]], PROJECTION["Transverse_Merc…		707	8.37183764	54.62745808	EPSG:4326	1.5707
Daucus	carota	species		Daucus carota L.	Plantae	Apiaceae	Wild Carrot	ICBN	Quentin J. Groom	Quentin J. Groom	en	CC0 - No Rights Reserved	Quentin J. Groom	e8ad0d98-7f7f-4c76-af44-fb2eccd08e44	Vascular plants of Amrum 2007-2008	HumanObservation			09/07/2008	7	2008			f5736bbd-7efc-412c-a897-248a482a7b00	East Steenodde	Europe; Germany; Schleswig-Holstein; Amrum	Frisian Islands	Amrum	Germany	DE	Schleswig-Holstein	Europe	3460000E 6055000N	EPSG:31467	POLYGON ((3460000 6055000, 3461000 6055000, 3461000 6056000, 3460000 6056000, 3460000 6055000))	PROJCS["DHDN / Gauss-Kruger zone 3", GEOGCS["DHDN", DATUM["Deutsches_Hauptdreiecksnetz", SPHEROID["Bessel 1841",6377397.155,299.1528128, AUTHORITY["EPSG","7004"]], AUTHORITY["EPSG","6314"]], PRIMEM["Greenwich",0, AUTHORITY["EPSG","8901"]], UNIT["degree",0.01745329251994328, AUTHORITY["EPSG","9122"]], AUTHORITY["EPSG","4314"]], UNIT["metre",1, AUTHORITY["EPSG","9001"]], PROJECTION["Transverse_Merc…		707	8.38732007	54.62753732	EPSG:4326	1.5707
Daucus	carota	species		Daucus carota L.	Plantae	Apiaceae	Wild Carrot	ICBN	Quentin J. Groom	Quentin J. Groom	en	CC0 - No Rights Reserved	Quentin J. Groom	e8ad0d98-7f7f-4c76-af44-fb2eccd08e44	Vascular plants of Amrum 2007-2008	HumanObservation			19/07/2008	7	2008			df0100a5-b34e-4b08-abd5-0f9eae7010a4	Windmills	Europe; Germany; Schleswig-Holstein; Amrum	Frisian Islands	Amrum	Germany	DE	Schleswig-Holstein	Europe	3458000E 6057000N	EPSG:31467	POLYGON ((3458000 6057000, 3459000 6057000, 3459000 6058000, 3458000 6058000, 3458000 6057000))	PROJCS["DHDN / Gauss-Kruger zone 3", GEOGCS["DHDN", DATUM["Deutsches_Hauptdreiecksnetz", SPHEROID["Bessel 1841",6377397.155,299.1528128, AUTHORITY["EPSG","7004"]], AUTHORITY["EPSG","6314"]], PRIMEM["Greenwich",0, AUTHORITY["EPSG","8901"]], UNIT["degree",0.01745329251994328, AUTHORITY["EPSG","9122"]], AUTHORITY["EPSG","4314"]], UNIT["metre",1, AUTHORITY["EPSG","9001"]], PROJECTION["Transverse_Merc…		707	8.35607176	54.64534249	EPSG:4326	1.5707
Daucus	carota	species		Daucus carota L.	Plantae	Apiaceae	Wild Carrot	ICBN	Quentin J. Groom	Quentin J. Groom	en	CC0 - No Rights Reserved	Quentin J. Groom	e8ad0d98-7f7f-4c76-af44-fb2eccd08e44	Vascular plants of Amrum 2007-2008	HumanObservation			12/07/2008	7	2008			c06ead8d-d17c-4dab-9932-ad798259b6fc	Ann Lunn (west)	Europe; Germany; Schleswig-Holstein; Amrum	Frisian Islands	Amrum	Germany	DE	Schleswig-Holstein	Europe	3457000E 6060000N	EPSG:31467	POLYGON ((3457000 6060000, 3458000 6060000, 3458000 6061000, 3457000 6061000, 3457000 6060000))	PROJCS["DHDN / Gauss-Kruger zone 3", GEOGCS["DHDN", DATUM["Deutsches_Hauptdreiecksnetz", SPHEROID["Bessel 1841",6377397.155,299.1528128, AUTHORITY["EPSG","7004"]], AUTHORITY["EPSG","6314"]], PRIMEM["Greenwich",0, AUTHORITY["EPSG","8901"]], UNIT["degree",0.01745329251994328, AUTHORITY["EPSG","9122"]], AUTHORITY["EPSG","4314"]], UNIT["metre",1, AUTHORITY["EPSG","9001"]], PROJECTION["Transverse_Merc…	Saltmarsh, grazing, crops and a small amount of woodland	707	8.34014653	54.67220748	EPSG:4326	1.5707
Daucus	carota	species		Daucus carota L.	Plantae	Apiaceae	Wild Carrot	ICBN	Quentin J. Groom	Quentin J. Groom	en	CC0 - No Rights Reserved	Quentin J. Groom	e8ad0d98-7f7f-4c76-af44-fb2eccd08e44	Vascular plants of Amrum 2007-2008	HumanObservation			05/07/2008	7	2008			db100a3d-edbd-4c7d-9a69-d08b3997beec	Norddorf Sewage works	Europe; Germany; Schleswig-Holstein; Amrum	Frisian Islands	Amrum	Germany	DE	Schleswig-Holstein	Europe	3457000E 6061000N	EPSG:31467	POLYGON ((3457000 6061000, 3458000 6061000, 3458000 6062000, 3457000 6062000, 3457000 6061000))	PROJCS["DHDN / Gauss-Kruger zone 3", GEOGCS["DHDN", DATUM["Deutsches_Hauptdreiecksnetz", SPHEROID["Bessel 1841",6377397.155,299.1528128, AUTHORITY["EPSG","7004"]], AUTHORITY["EPSG","6314"]], PRIMEM["Greenwich",0, AUTHORITY["EPSG","8901"]], UNIT["degree",0.01745329251994328, AUTHORITY["EPSG","9122"]], AUTHORITY["EPSG","4314"]], UNIT["metre",1, AUTHORITY["EPSG","9001"]], PROJECTION["Transverse_Merc…		707	8.34000099	54.68119021	EPSG:4326	1.5707
Daucus	carota	species		Daucus carota L.	Plantae	Apiaceae	Wild Carrot	ICBN	Quentin J. Groom	Quentin J. Groom	en	CC0 - No Rights Reserved	Quentin J. Groom	e8ad0d98-7f7f-4c76-af44-fb2eccd08e44	Vascular plants of Amrum 2007-2008	HumanObservation			17/07/2008	7	2008			8f174195-33b9-4cb0-bf38-fa2c7394ab47	Tumulus field, Esenhugh	Europe; Germany; Schleswig-Holstein; Amrum	Frisian Islands	Amrum	Germany	DE	Schleswig-Holstein	Europe	3459000E 6056000N	EPSG:31467	POLYGON ((3459000 6056000, 3460000 6056000, 3460000 6057000, 3459000 6057000, 3459000 6056000))	PROJCS["DHDN / Gauss-Kruger zone 3", GEOGCS["DHDN", DATUM["Deutsches_Hauptdreiecksnetz", SPHEROID["Bessel 1841",6377397.155,299.1528128, AUTHORITY["EPSG","7004"]], AUTHORITY["EPSG","6314"]], PRIMEM["Greenwich",0, AUTHORITY["EPSG","8901"]], UNIT["degree",0.01745329251994328, AUTHORITY["EPSG","9122"]], AUTHORITY["EPSG","4314"]], UNIT["metre",1, AUTHORITY["EPSG","9001"]], PROJECTION["Transverse_Merc…	unimproved grassland	707	8.37169933	54.63644093	EPSG:4326	1.5707
Pimpinella	saxifraga	species		Pimpinella saxifraga L.	Plantae	Apiaceae	Burnet Saxifrage	ICBN	Quentin J. Groom	Quentin J. Groom	en	CC0 - No Rights Reserved	Quentin J. Groom	e8ad0d98-7f7f-4c76-af44-fb2eccd08e44	Vascular plants of Amrum 2007-2008	HumanObservation				8	2007			b0593931-a207-4b04-a3eb-d6d4b9121445	Steenoder Klift	Europe; Germany; Schleswig-Holstein; Amrum	Frisian Islands	Amrum	Germany	DE	Schleswig-Holstein	Europe	3459000E 6057000N	EPSG:31467	POLYGON ((3459000 6057000, 3460000 6057000, 3460000 6058000, 3459000 6058000, 3459000 6057000))	PROJCS["DHDN / Gauss-Kruger zone 3", GEOGCS["DHDN", DATUM["Deutsches_Hauptdreiecksnetz", SPHEROID["Bessel 1841",6377397.155,299.1528128, AUTHORITY["EPSG","7004"]], AUTHORITY["EPSG","6314"]], PRIMEM["Greenwich",0, AUTHORITY["EPSG","8901"]], UNIT["degree",0.01745329251994328, AUTHORITY["EPSG","9122"]], AUTHORITY["EPSG","4314"]], UNIT["metre",1, AUTHORITY["EPSG","9001"]], PROJECTION["Transverse_Merc…	Sea shore, grazing land and crops	707	8.37156094	54.64542376	EPSG:4326	1.5707
Pimpinella	saxifraga	species		Pimpinella saxifraga L.	Plantae	Apiaceae	Burnet Saxifrage	ICBN	Quentin J. Groom	Quentin J. Groom	en	CC0 - No Rights Reserved	Quentin J. Groom	e8ad0d98-7f7f-4c76-af44-fb2eccd08e44	Vascular plants of Amrum 2007-2008	HumanObservation				8	2007			d33c239b-3b72-4e51-98b6-b0862c62efa3	Norddorf Sewage works	Europe; Germany; Schleswig-Holstein; Amrum	Frisian Islands	Amrum	Germany	DE	Schleswig-Holstein	Europe	3457000E 6061000N	EPSG:31467	POLYGON ((3457000 6061000, 3458000 6061000, 3458000 6062000, 3457000 6062000, 3457000 6061000))	PROJCS["DHDN / Gauss-Kruger zone 3", GEOGCS["DHDN", DATUM["Deutsches_Hauptdreiecksnetz", SPHEROID["Bessel 1841",6377397.155,299.1528128, AUTHORITY["EPSG","7004"]], AUTHORITY["EPSG","6314"]], PRIMEM["Greenwich",0, AUTHORITY["EPSG","8901"]], UNIT["degree",0.01745329251994328, AUTHORITY["EPSG","9122"]], AUTHORITY["EPSG","4314"]], UNIT["metre",1, AUTHORITY["EPSG","9001"]], PROJECTION["Transverse_Merc…		707	8.34000099	54.68119021	EPSG:4326	1.5707
Pimpinella	saxifraga	species		Pimpinella saxifraga L.	Plantae	Apiaceae	Burnet Saxifrage	ICBN	Quentin J. Groom	Quentin J. Groom	en	CC0 - No Rights Reserved	Quentin J. Groom	e8ad0d98-7f7f-4c76-af44-fb2eccd08e44	Vascular plants of Amrum 2007-2008	HumanObservation			21/08/2007	8	2007			8ff7d58f-c115-4e0f-8783-e69126969fd7	Bearendeal	Europe; Germany; Schleswig-Holstein; Amrum	Frisian Islands	Amrum	Germany	DE	Schleswig-Holstein	Europe	3458000E 6059000N	EPSG:31467	POLYGON ((3458000 6059000, 3459000 6059000, 3459000 6060000, 3458000 6060000, 3458000 6059000))	PROJCS["DHDN / Gauss-Kruger zone 3", GEOGCS["DHDN", DATUM["Deutsches_Hauptdreiecksnetz", SPHEROID["Bessel 1841",6377397.155,299.1528128, AUTHORITY["EPSG","7004"]], AUTHORITY["EPSG","6314"]], PRIMEM["Greenwich",0, AUTHORITY["EPSG","8901"]], UNIT["degree",0.01745329251994328, AUTHORITY["EPSG","9122"]], AUTHORITY["EPSG","4314"]], UNIT["metre",1, AUTHORITY["EPSG","9001"]], PROJECTION["Transverse_Merc…		707	8.35578792	54.66330805	EPSG:4326	1.5707
Pimpinella	saxifraga	species		Pimpinella saxifraga L.	Plantae	Apiaceae	Burnet Saxifrage	ICBN	Quentin J. Groom	Quentin J. Groom	en	CC0 - No Rights Reserved	Quentin J. Groom	e8ad0d98-7f7f-4c76-af44-fb2eccd08e44	Vascular plants of Amrum 2007-2008	HumanObservation			05/07/2008	7	2008			cd1d5e5f-1bb1-46e6-94c6-b9abd572afad	Norddorf Sewage works	Europe; Germany; Schleswig-Holstein; Amrum	Frisian Islands	Amrum	Germany	DE	Schleswig-Holstein	Europe	3457000E 6061000N	EPSG:31467	POLYGON ((3457000 6061000, 3458000 6061000, 3458000 6062000, 3457000 6062000, 3457000 6061000))	PROJCS["DHDN / Gauss-Kruger zone 3", GEOGCS["DHDN", DATUM["Deutsches_Hauptdreiecksnetz", SPHEROID["Bessel 1841",6377397.155,299.1528128, AUTHORITY["EPSG","7004"]], AUTHORITY["EPSG","6314"]], PRIMEM["Greenwich",0, AUTHORITY["EPSG","8901"]], UNIT["degree",0.01745329251994328, AUTHORITY["EPSG","9122"]], AUTHORITY["EPSG","4314"]], UNIT["metre",1, AUTHORITY["EPSG","9001"]], PROJECTION["Transverse_Merc…		707	8.34000099	54.68119021	EPSG:4326	1.5707
Hedera	helix	species		Hedera helix L.	Plantae	Araliaceae	Ivy	ICBN	Quentin J. Groom	Quentin J. Groom	en	CC0 - No Rights Reserved	Quentin J. Groom	e8ad0d98-7f7f-4c76-af44-fb2eccd08e44	Vascular plants of Amrum 2007-2008	HumanObservation			31/08/2007	8	2007			ebff04df-93ad-423a-a632-2fa02a73f457	Z1 50m plot, central Nebel	Europe; Germany; Schleswig-Holstein; Amrum	Frisian Islands	Amrum	Germany	DE	Schleswig-Holstein	Europe	3458400E 6058200N	EPSG:31467	POLYGON ((3458400 6058200, 3458450 6058200, 3458450 6058250, 3458400 6058250, 3458400 6058200))	PROJCS["DHDN / Gauss-Kruger zone 3", GEOGCS["DHDN", DATUM["Deutsches_Hauptdreiecksnetz", SPHEROID["Bessel 1841",6377397.155,299.1528128, AUTHORITY["EPSG","7004"]], AUTHORITY["EPSG","6314"]], PRIMEM["Greenwich",0, AUTHORITY["EPSG","8901"]], UNIT["degree",0.01745329251994328, AUTHORITY["EPSG","9122"]], AUTHORITY["EPSG","4314"]], UNIT["metre",1, AUTHORITY["EPSG","9001"]], PROJECTION["Transverse_Merc…	hind dunes	30	8.35480703	54.65184883	EPSG:4326	1.5707
Hedera	helix	species		Hedera helix L.	Plantae	Araliaceae	Ivy	ICBN	Quentin J. Groom	Quentin J. Groom	en	CC0 - No Rights Reserved	Quentin J. Groom	e8ad0d98-7f7f-4c76-af44-fb2eccd08e44	Vascular plants of Amrum 2007-2008	HumanObservation				8	2007			ca85fb1b-15c8-4269-bb1a-0437738aca70	Norddorf west	Europe; Germany; Schleswig-Holstein; Amrum	Frisian Islands	Amrum	Germany	DE	Schleswig-Holstein	Europe	3456000E 6061000N	EPSG:31467	POLYGON ((3456000 6061000, 3457000 6061000, 3457000 6062000, 3456000 6062000, 3456000 6061000))	PROJCS["DHDN / Gauss-Kruger zone 3", GEOGCS["DHDN", DATUM["Deutsches_Hauptdreiecksnetz", SPHEROID["Bessel 1841",6377397.155,299.1528128, AUTHORITY["EPSG","7004"]], AUTHORITY["EPSG","6314"]], PRIMEM["Greenwich",0, AUTHORITY["EPSG","8901"]], UNIT["degree",0.01745329251994328, AUTHORITY["EPSG","9122"]], AUTHORITY["EPSG","4314"]], UNIT["metre",1, AUTHORITY["EPSG","9001"]], PROJECTION["Transverse_Merc…	Town, some dune, plantation and grazing	707	8.32449829	54.68110486	EPSG:4326	1.5707
Hedera	helix	species		Hedera helix L.	Plantae	Araliaceae	Ivy	ICBN	Quentin J. Groom	Quentin J. Groom	en	CC0 - No Rights Reserved	Quentin J. Groom	e8ad0d98-7f7f-4c76-af44-fb2eccd08e44	Vascular plants of Amrum 2007-2008	HumanObservation				8	2007			043fe462-b6ec-46eb-b700-b21b46be0e52	Ann Lunn (west)	Europe; Germany; Schleswig-Holstein; Amrum	Frisian Islands	Amrum	Germany	DE	Schleswig-Holstein	Europe	3457000E 6060000N	EPSG:31467	POLYGON ((3457000 6060000, 3458000 6060000, 3458000 6061000, 3457000 6061000, 3457000 6060000))	PROJCS["DHDN / Gauss-Kruger zone 3", GEOGCS["DHDN", DATUM["Deutsches_Hauptdreiecksnetz", SPHEROID["Bessel 1841",6377397.155,299.1528128, AUTHORITY["EPSG","7004"]], AUTHORITY["EPSG","6314"]], PRIMEM["Greenwich",0, AUTHORITY["EPSG","8901"]], UNIT["degree",0.01745329251994328, AUTHORITY["EPSG","9122"]], AUTHORITY["EPSG","4314"]], UNIT["metre",1, AUTHORITY["EPSG","9001"]], PROJECTION["Transverse_Merc…	Saltmarsh, grazing, crops and a small amount of woodland	707	8.34014653	54.67220748	EPSG:4326	1.5707
Hedera	helix	species		Hedera helix L.	Plantae	Araliaceae	Ivy	ICBN	Quentin J. Groom	Quentin J. Groom	en	CC0 - No Rights Reserved	Quentin J. Groom	e8ad0d98-7f7f-4c76-af44-fb2eccd08e44	Vascular plants of Amrum 2007-2008	HumanObservation				8	2007			ed7f146e-2ef5-4cf8-80c4-29bd8952d2e8	Nebel	Europe; Germany; Schleswig-Holstein; Amrum	Frisian Islands	Amrum	Germany	DE	Schleswig-Holstein	Europe	3458000E 6058000N	EPSG:31467	POLYGON ((3458000 6058000, 3459000 6058000, 3459000 6059000, 3458000 6059000, 3458000 6058000))	PROJCS["DHDN / Gauss-Kruger zone 3", GEOGCS["DHDN", DATUM["Deutsches_Hauptdreiecksnetz", SPHEROID["Bessel 1841",6377397.155,299.1528128, AUTHORITY["EPSG","7004"]], AUTHORITY["EPSG","6314"]], PRIMEM["Greenwich",0, AUTHORITY["EPSG","8901"]], UNIT["degree",0.01745329251994328, AUTHORITY["EPSG","9122"]], AUTHORITY["EPSG","4314"]], UNIT["metre",1, AUTHORITY["EPSG","9001"]], PROJECTION["Transverse_Merc…	Town, saltmarsh, grazing	707	8.35592988	54.65432528	EPSG:4326	1.5707
Hedera	helix	species		Hedera helix L.	Plantae	Araliaceae	Ivy	ICBN	Quentin J. Groom	Quentin J. Groom	en	CC0 - No Rights Reserved	Quentin J. Groom	e8ad0d98-7f7f-4c76-af44-fb2eccd08e44	Vascular plants of Amrum 2007-2008	HumanObservation			24/08/2007	8	2007			72a7443f-0f15-481d-ae89-4b78b8692d72	Steenodde	Europe; Germany; Schleswig-Holstein; Amrum	Frisian Islands	Amrum	Germany	DE	Schleswig-Holstein	Europe	3459000E 6056000N	EPSG:31467	POLYGON ((3459000 6056000, 3460000 6056000, 3460000 6057000, 3459000 6057000, 3459000 6056000))	PROJCS["DHDN / Gauss-Kruger zone 3", GEOGCS["DHDN", DATUM["Deutsches_Hauptdreiecksnetz", SPHEROID["Bessel 1841",6377397.155,299.1528128, AUTHORITY["EPSG","7004"]], AUTHORITY["EPSG","6314"]], PRIMEM["Greenwich",0, AUTHORITY["EPSG","8901"]], UNIT["degree",0.01745329251994328, AUTHORITY["EPSG","9122"]], AUTHORITY["EPSG","4314"]], UNIT["metre",1, AUTHORITY["EPSG","9001"]], PROJECTION["Transverse_Merc…		707	8.37169933	54.63644093	EPSG:4326	1.5707
Hedera	helix	species		Hedera helix L.	Plantae	Araliaceae	Ivy	ICBN	Quentin J. Groom	Quentin J. Groom	en	CC0 - No Rights Reserved	Quentin J. Groom	e8ad0d98-7f7f-4c76-af44-fb2eccd08e44	Vascular plants of Amrum 2007-2008	HumanObservation			06/07/2008	7	2008			423551ad-e953-4ca5-a0c1-75ee4d68ce53	Thalassozentrum	Europe; Germany; Schleswig-Holstein; Amrum	Frisian Islands	Amrum	Germany	DE	Schleswig-Holstein	Europe	3459000E 6055000N	EPSG:31467	POLYGON ((3459000 6055000, 3460000 6055000, 3460000 6056000, 3459000 6056000, 3459000 6055000))	PROJCS["DHDN / Gauss-Kruger zone 3", GEOGCS["DHDN", DATUM["Deutsches_Hauptdreiecksnetz", SPHEROID["Bessel 1841",6377397.155,299.1528128, AUTHORITY["EPSG","7004"]], AUTHORITY["EPSG","6314"]], PRIMEM["Greenwich",0, AUTHORITY["EPSG","8901"]], UNIT["degree",0.01745329251994328, AUTHORITY["EPSG","9122"]], AUTHORITY["EPSG","4314"]], UNIT["metre",1, AUTHORITY["EPSG","9001"]], PROJECTION["Transverse_Merc…		707	8.37183764	54.62745808	EPSG:4326	1.5707
Asparagus	officinalis	species		Asparagus officinalis L.	Plantae	Asparagaceae	Wild Asparagus	ICBN	Quentin J. Groom	Quentin J. Groom	en	CC0 - No Rights Reserved	Quentin J. Groom	e8ad0d98-7f7f-4c76-af44-fb2eccd08e44	Vascular plants of Amrum 2007-2008	HumanObservation				8	2007			68a33019-eb80-44e7-b5fb-34dbcf4a4b7d	Satteldune	Europe; Germany; Schleswig-Holstein; Amrum	Frisian Islands	Amrum	Germany	DE	Schleswig-Holstein	Europe	3457000E 6057000N	EPSG:31467	POLYGON ((3457000 6057000, 3458000 6057000, 3458000 6058000, 3457000 6058000, 3457000 6057000))	PROJCS["DHDN / Gauss-Kruger zone 3", GEOGCS["DHDN", DATUM["Deutsches_Hauptdreiecksnetz", SPHEROID["Bessel 1841",6377397.155,299.1528128, AUTHORITY["EPSG","7004"]], AUTHORITY["EPSG","6314"]], PRIMEM["Greenwich",0, AUTHORITY["EPSG","8901"]], UNIT["degree",0.01745329251994328, AUTHORITY["EPSG","9122"]], AUTHORITY["EPSG","4314"]], UNIT["metre",1, AUTHORITY["EPSG","9001"]], PROJECTION["Transverse_Merc…		707	8.34058266	54.64525924	EPSG:4326	1.5707
Convallaria	majalis	species		Convallaria majalis L.	Plantae	Asparagaceae	Lily of the Valley	ICBN	Quentin J. Groom	Quentin J. Groom	en	CC0 - No Rights Reserved	Quentin J. Groom	e8ad0d98-7f7f-4c76-af44-fb2eccd08e44	Vascular plants of Amrum 2007-2008	HumanObservation				8	2007			83669ec4-360f-493c-8e49-ab02408d2e3d	Satteldune	Europe; Germany; Schleswig-Holstein; Amrum	Frisian Islands	Amrum	Germany	DE	Schleswig-Holstein	Europe	3457000E 6057000N	EPSG:31467	POLYGON ((3457000 6057000, 3458000 6057000, 3458000 6058000, 3457000 6058000, 3457000 6057000))	PROJCS["DHDN / Gauss-Kruger zone 3", GEOGCS["DHDN", DATUM["Deutsches_Hauptdreiecksnetz", SPHEROID["Bessel 1841",6377397.155,299.1528128, AUTHORITY["EPSG","7004"]], AUTHORITY["EPSG","6314"]], PRIMEM["Greenwich",0, AUTHORITY["EPSG","8901"]], UNIT["degree",0.01745329251994328, AUTHORITY["EPSG","9122"]], AUTHORITY["EPSG","4314"]], UNIT["metre",1, AUTHORITY["EPSG","9001"]], PROJECTION["Transverse_Merc…		707	8.34058266	54.64525924	EPSG:4326	1.5707
Maianthemum	bifolium	species		Maianthemum bifolium (L.) F. W. Schmidt	Plantae	Asparagaceae	May Lily	ICBN	Quentin J. Groom	Quentin J. Groom	en	CC0 - No Rights Reserved	Quentin J. Groom	e8ad0d98-7f7f-4c76-af44-fb2eccd08e44	Vascular plants of Amrum 2007-2008	HumanObservation				8	2007			618347b7-8121-44d8-a112-c66af0e160a8	Satteldune	Europe; Germany; Schleswig-Holstein; Amrum	Frisian Islands	Amrum	Germany	DE	Schleswig-Holstein	Europe	3457000E 6057000N	EPSG:31467	POLYGON ((3457000 6057000, 3458000 6057000, 3458000 6058000, 3457000 6058000, 3457000 6057000))	PROJCS["DHDN / Gauss-Kruger zone 3", GEOGCS["DHDN", DATUM["Deutsches_Hauptdreiecksnetz", SPHEROID["Bessel 1841",6377397.155,299.1528128, AUTHORITY["EPSG","7004"]], AUTHORITY["EPSG","6314"]], PRIMEM["Greenwich",0, AUTHORITY["EPSG","8901"]], UNIT["degree",0.01745329251994328, AUTHORITY["EPSG","9122"]], AUTHORITY["EPSG","4314"]], UNIT["metre",1, AUTHORITY["EPSG","9001"]], PROJECTION["Transverse_Merc…		707	8.34058266	54.64525924	EPSG:4326	1.5707
Achillea	millefolium	species		Achillea millefolium L.	Plantae	Asteraceae	Yarrow	ICBN	Quentin J. Groom	Quentin J. Groom	en	CC0 - No Rights Reserved	Quentin J. Groom	e8ad0d98-7f7f-4c76-af44-fb2eccd08e44	Vascular plants of Amrum 2007-2008	HumanObservation				8	2007			cab95118-648b-4afd-8b56-3ac5ae6c01c1	Steenoder Klift	Europe; Germany; Schleswig-Holstein; Amrum	Frisian Islands	Amrum	Germany	DE	Schleswig-Holstein	Europe	3459000E 6057000N	EPSG:31467	POLYGON ((3459000 6057000, 3460000 6057000, 3460000 6058000, 3459000 6058000, 3459000 6057000))	PROJCS["DHDN / Gauss-Kruger zone 3", GEOGCS["DHDN", DATUM["Deutsches_Hauptdreiecksnetz", SPHEROID["Bessel 1841",6377397.155,299.1528128, AUTHORITY["EPSG","7004"]], AUTHORITY["EPSG","6314"]], PRIMEM["Greenwich",0, AUTHORITY["EPSG","8901"]], UNIT["degree",0.01745329251994328, AUTHORITY["EPSG","9122"]], AUTHORITY["EPSG","4314"]], UNIT["metre",1, AUTHORITY["EPSG","9001"]], PROJECTION["Transverse_Merc…	Sea shore, grazing land and crops	707	8.37156094	54.64542376	EPSG:4326	1.5707
Achillea	millefolium	species		Achillea millefolium L.	Plantae	Asteraceae	Yarrow	ICBN	Quentin J. Groom	Quentin J. Groom	en	CC0 - No Rights Reserved	Quentin J. Groom	e8ad0d98-7f7f-4c76-af44-fb2eccd08e44	Vascular plants of Amrum 2007-2008	HumanObservation				8	2007			29dbb996-6d09-45da-a57e-cee9e4c28c3b	Ann Lunn (west)	Europe; Germany; Schleswig-Holstein; Amrum	Frisian Islands	Amrum	Germany	DE	Schleswig-Holstein	Europe	3457000E 6060000N	EPSG:31467	POLYGON ((3457000 6060000, 3458000 6060000, 3458000 6061000, 3457000 6061000, 3457000 6060000))	PROJCS["DHDN / Gauss-Kruger zone 3", GEOGCS["DHDN", DATUM["Deutsches_Hauptdreiecksnetz", SPHEROID["Bessel 1841",6377397.155,299.1528128, AUTHORITY["EPSG","7004"]], AUTHORITY["EPSG","6314"]], PRIMEM["Greenwich",0, AUTHORITY["EPSG","8901"]], UNIT["degree",0.01745329251994328, AUTHORITY["EPSG","9122"]], AUTHORITY["EPSG","4314"]], UNIT["metre",1, AUTHORITY["EPSG","9001"]], PROJECTION["Transverse_Merc…	Saltmarsh, grazing, crops and a small amount of woodland	707	8.34014653	54.67220748	EPSG:4326	1.5707
Achillea	millefolium	species		Achillea millefolium L.	Plantae	Asteraceae	Yarrow	ICBN	Quentin J. Groom	Quentin J. Groom	en	CC0 - No Rights Reserved	Quentin J. Groom	e8ad0d98-7f7f-4c76-af44-fb2eccd08e44	Vascular plants of Amrum 2007-2008	HumanObservation				8	2007			3d79c838-da4a-44a5-b117-c44fa8aa89e1	Nebel	Europe; Germany; Schleswig-Holstein; Amrum	Frisian Islands	Amrum	Germany	DE	Schleswig-Holstein	Europe	3458000E 6058000N	EPSG:31467	POLYGON ((3458000 6058000, 3459000 6058000, 3459000 6059000, 3458000 6059000, 3458000 6058000))	PROJCS["DHDN / Gauss-Kruger zone 3", GEOGCS["DHDN", DATUM["Deutsches_Hauptdreiecksnetz", SPHEROID["Bessel 1841",6377397.155,299.1528128, AUTHORITY["EPSG","7004"]], AUTHORITY["EPSG","6314"]], PRIMEM["Greenwich",0, AUTHORITY["EPSG","8901"]], UNIT["degree",0.01745329251994328, AUTHORITY["EPSG","9122"]], AUTHORITY["EPSG","4314"]], UNIT["metre",1, AUTHORITY["EPSG","9001"]], PROJECTION["Transverse_Merc…	Town, saltmarsh, grazing	707	8.35592988	54.65432528	EPSG:4326	1.5707
Achillea	millefolium	species		Achillea millefolium L.	Plantae	Asteraceae	Yarrow	ICBN	Quentin J. Groom	Quentin J. Groom	en	CC0 - No Rights Reserved	Quentin J. Groom	e8ad0d98-7f7f-4c76-af44-fb2eccd08e44	Vascular plants of Amrum 2007-2008	HumanObservation			21/08/2007	8	2007			698fcfd4-e51a-4060-99e9-56b44b92e0ec	Kl�wenhugh	Europe; Germany; Schleswig-Holstein; Amrum	Frisian Islands	Amrum	Germany	DE	Schleswig-Holstein	Europe	3457000E 6059000N	EPSG:31467	POLYGON ((3457000 6059000, 3458000 6059000, 3458000 6060000, 3457000 6060000, 3457000 6059000))	PROJCS["DHDN / Gauss-Kruger zone 3", GEOGCS["DHDN", DATUM["Deutsches_Hauptdreiecksnetz", SPHEROID["Bessel 1841",6377397.155,299.1528128, AUTHORITY["EPSG","7004"]], AUTHORITY["EPSG","6314"]], PRIMEM["Greenwich",0, AUTHORITY["EPSG","8901"]], UNIT["degree",0.01745329251994328, AUTHORITY["EPSG","9122"]], AUTHORITY["EPSG","4314"]], UNIT["metre",1, AUTHORITY["EPSG","9001"]], PROJECTION["Transverse_Merc…		707	8.34029199	54.66322475	EPSG:4326	1.5707
Achillea	millefolium	species		Achillea millefolium L.	Plantae	Asteraceae	Yarrow	ICBN	Quentin J. Groom	Quentin J. Groom	en	CC0 - No Rights Reserved	Quentin J. Groom	e8ad0d98-7f7f-4c76-af44-fb2eccd08e44	Vascular plants of Amrum 2007-2008	HumanObservation				8	2007			8eefe061-dbaa-4496-9d5b-d121a613e9ce	Norddorf east	Europe; Germany; Schleswig-Holstein; Amrum	Frisian Islands	Amrum	Germany	DE	Schleswig-Holstein	Europe	3457000E 6061000N	EPSG:31467	POLYGON ((3457000 6061000, 3458000 6061000, 3458000 6062000, 3457000 6062000, 3457000 6061000))	PROJCS["DHDN / Gauss-Kruger zone 3", GEOGCS["DHDN", DATUM["Deutsches_Hauptdreiecksnetz", SPHEROID["Bessel 1841",6377397.155,299.1528128, AUTHORITY["EPSG","7004"]], AUTHORITY["EPSG","6314"]], PRIMEM["Greenwich",0, AUTHORITY["EPSG","8901"]], UNIT["degree",0.01745329251994328, AUTHORITY["EPSG","9122"]], AUTHORITY["EPSG","4314"]], UNIT["metre",1, AUTHORITY["EPSG","9001"]], PROJECTION["Transverse_Merc…		707	8.34000099	54.68119021	EPSG:4326	1.5707
Achillea	millefolium	species		Achillea millefolium L.	Plantae	Asteraceae	Yarrow	ICBN	Quentin J. Groom	Quentin J. Groom	en	CC0 - No Rights Reserved	Quentin J. Groom	e8ad0d98-7f7f-4c76-af44-fb2eccd08e44	Vascular plants of Amrum 2007-2008	HumanObservation				8	2007			698b556d-dd95-40a7-aa21-53bb80025c2a	Norddorf Sewage works	Europe; Germany; Schleswig-Holstein; Amrum	Frisian Islands	Amrum	Germany	DE	Schleswig-Holstein	Europe	3457000E 6061000N	EPSG:31467	POLYGON ((3457000 6061000, 3458000 6061000, 3458000 6062000, 3457000 6062000, 3457000 6061000))	PROJCS["DHDN / Gauss-Kruger zone 3", GEOGCS["DHDN", DATUM["Deutsches_Hauptdreiecksnetz", SPHEROID["Bessel 1841",6377397.155,299.1528128, AUTHORITY["EPSG","7004"]], AUTHORITY["EPSG","6314"]], PRIMEM["Greenwich",0, AUTHORITY["EPSG","8901"]], UNIT["degree",0.01745329251994328, AUTHORITY["EPSG","9122"]], AUTHORITY["EPSG","4314"]], UNIT["metre",1, AUTHORITY["EPSG","9001"]], PROJECTION["Transverse_Merc…		707	8.34000099	54.68119021	EPSG:4326	1.5707
Achillea	millefolium	species		Achillea millefolium L.	Plantae	Asteraceae	Yarrow	ICBN	Quentin J. Groom	Quentin J. Groom	en	CC0 - No Rights Reserved	Quentin J. Groom	e8ad0d98-7f7f-4c76-af44-fb2eccd08e44	Vascular plants of Amrum 2007-2008	HumanObservation				8	2007			3b991ed1-f038-4360-800d-0a41264966ba	Satteldune	Europe; Germany; Schleswig-Holstein; Amrum	Frisian Islands	Amrum	Germany	DE	Schleswig-Holstein	Europe	3457000E 6057000N	EPSG:31467	POLYGON ((3457000 6057000, 3458000 6057000, 3458000 6058000, 3457000 6058000, 3457000 6057000))	PROJCS["DHDN / Gauss-Kruger zone 3", GEOGCS["DHDN", DATUM["Deutsches_Hauptdreiecksnetz", SPHEROID["Bessel 1841",6377397.155,299.1528128, AUTHORITY["EPSG","7004"]], AUTHORITY["EPSG","6314"]], PRIMEM["Greenwich",0, AUTHORITY["EPSG","8901"]], UNIT["degree",0.01745329251994328, AUTHORITY["EPSG","9122"]], AUTHORITY["EPSG","4314"]], UNIT["metre",1, AUTHORITY["EPSG","9001"]], PROJECTION["Transverse_Merc…		707	8.34058266	54.64525924	EPSG:4326	1.5707
Achillea	millefolium	species		Achillea millefolium L.	Plantae	Asteraceae	Yarrow	ICBN	Quentin J. Groom	Quentin J. Groom	en	CC0 - No Rights Reserved	Quentin J. Groom	e8ad0d98-7f7f-4c76-af44-fb2eccd08e44	Vascular plants of Amrum 2007-2008	HumanObservation			17/08/2007	8	2007			56a336c7-ae6c-4d1f-a046-94afb80b468b	Gro�d�n	Europe; Germany; Schleswig-Holstein; Amrum	Frisian Islands	Amrum	Germany	DE	Schleswig-Holstein	Europe	3459000E 6054000N	EPSG:31467	POLYGON ((3458000 6056000, 3459000 6056000, 3459000 6057000, 3458000 6057000, 3458000 6056000))	PROJCS["DHDN / Gauss-Kruger zone 3", GEOGCS["DHDN", DATUM["Deutsches_Hauptdreiecksnetz", SPHEROID["Bessel 1841",6377397.155,299.1528128, AUTHORITY["EPSG","7004"]], AUTHORITY["EPSG","6314"]], PRIMEM["Greenwich",0, AUTHORITY["EPSG","8901"]], UNIT["degree",0.01745329251994328, AUTHORITY["EPSG","9122"]], AUTHORITY["EPSG","4314"]], UNIT["metre",1, AUTHORITY["EPSG","9001"]], PROJECTION["Transverse_Merc…		707	8.35621356	54.63635968	EPSG:4326	1.5707
Achillea	millefolium	species		Achillea millefolium L.	Plantae	Asteraceae	Yarrow	ICBN	Quentin J. Groom	Quentin J. Groom	en	CC0 - No Rights Reserved	Quentin J. Groom	e8ad0d98-7f7f-4c76-af44-fb2eccd08e44	Vascular plants of Amrum 2007-2008	HumanObservation				8	2007			034a4661-3b09-4ef9-9e60-f403257c4d14	Dunes (Nebel)	Europe; Germany; Schleswig-Holstein; Amrum	Frisian Islands	Amrum	Germany	DE	Schleswig-Holstein	Europe	3456000E 6058000N	EPSG:31467	POLYGON ((3456000 6058000, 3457000 6058000, 3457000 6059000, 3456000 6059000, 3456000 6058000))	PROJCS["DHDN / Gauss-Kruger zone 3", GEOGCS["DHDN", DATUM["Deutsches_Hauptdreiecksnetz", SPHEROID["Bessel 1841",6377397.155,299.1528128, AUTHORITY["EPSG","7004"]], AUTHORITY["EPSG","6314"]], PRIMEM["Greenwich",0, AUTHORITY["EPSG","8901"]], UNIT["degree",0.01745329251994328, AUTHORITY["EPSG","9122"]], AUTHORITY["EPSG","4314"]], UNIT["metre",1, AUTHORITY["EPSG","9001"]], PROJECTION["Transverse_Merc…		707	8.32494493	54.65415674	EPSG:4326	1.5707
Achillea	millefolium	species		Achillea millefolium L.	Plantae	Asteraceae	Yarrow	ICBN	Quentin J. Groom	Quentin J. Groom	en	CC0 - No Rights Reserved	Quentin J. Groom	e8ad0d98-7f7f-4c76-af44-fb2eccd08e44	Vascular plants of Amrum 2007-2008	HumanObservation				8	2007			03619800-7a3c-49ee-9069-77c6ba76e669	Wasserwerk Nebel	Europe; Germany; Schleswig-Holstein; Amrum	Frisian Islands	Amrum	Germany	DE	Schleswig-Holstein	Europe	3457000E 6058000N	EPSG:31467	POLYGON ((3457000 6058000, 3458000 6058000, 3458000 6059000, 3457000 6059000, 3457000 6058000))	PROJCS["DHDN / Gauss-Kruger zone 3", GEOGCS["DHDN", DATUM["Deutsches_Hauptdreiecksnetz", SPHEROID["Bessel 1841",6377397.155,299.1528128, AUTHORITY["EPSG","7004"]], AUTHORITY["EPSG","6314"]], PRIMEM["Greenwich",0, AUTHORITY["EPSG","8901"]], UNIT["degree",0.01745329251994328, AUTHORITY["EPSG","9122"]], AUTHORITY["EPSG","4314"]], UNIT["metre",1, AUTHORITY["EPSG","9001"]], PROJECTION["Transverse_Merc…		707	8.34043736	54.654242	EPSG:4326	1.5707
Achillea	millefolium	species		Achillea millefolium L.	Plantae	Asteraceae	Yarrow	ICBN	Quentin J. Groom	Quentin J. Groom	en	CC0 - No Rights Reserved	Quentin J. Groom	e8ad0d98-7f7f-4c76-af44-fb2eccd08e44	Vascular plants of Amrum 2007-2008	HumanObservation			20/08/2007	8	2007			7d6ceb72-0d12-45e0-90b0-0314a8ac180b	Ann-Lunn east	Europe; Germany; Schleswig-Holstein; Amrum	Frisian Islands	Amrum	Germany	DE	Schleswig-Holstein	Europe	3458000E 6060000N	EPSG:31467	POLYGON ((3458000 6060000, 3459000 6060000, 3459000 6061000, 3458000 6061000, 3458000 6060000))	PROJCS["DHDN / Gauss-Kruger zone 3", GEOGCS["DHDN", DATUM["Deutsches_Hauptdreiecksnetz", SPHEROID["Bessel 1841",6377397.155,299.1528128, AUTHORITY["EPSG","7004"]], AUTHORITY["EPSG","6314"]], PRIMEM["Greenwich",0, AUTHORITY["EPSG","8901"]], UNIT["degree",0.01745329251994328, AUTHORITY["EPSG","9122"]], AUTHORITY["EPSG","4314"]], UNIT["metre",1, AUTHORITY["EPSG","9001"]], PROJECTION["Transverse_Merc…		707	8.35564588	54.67229082	EPSG:4326	1.5707
Achillea	millefolium	species		Achillea millefolium L.	Plantae	Asteraceae	Yarrow	ICBN	Quentin J. Groom	Quentin J. Groom	en	CC0 - No Rights Reserved	Quentin J. Groom	e8ad0d98-7f7f-4c76-af44-fb2eccd08e44	Vascular plants of Amrum 2007-2008	HumanObservation			23/08/2007	8	2007			81dc867f-1b2a-4965-9b5f-df4a454b089a	East Steenodde	Europe; Germany; Schleswig-Holstein; Amrum	Frisian Islands	Amrum	Germany	DE	Schleswig-Holstein	Europe	3460000E 6055000N	EPSG:31467	POLYGON ((3460000 6055000, 3461000 6055000, 3461000 6056000, 3460000 6056000, 3460000 6055000))	PROJCS["DHDN / Gauss-Kruger zone 3", GEOGCS["DHDN", DATUM["Deutsches_Hauptdreiecksnetz", SPHEROID["Bessel 1841",6377397.155,299.1528128, AUTHORITY["EPSG","7004"]], AUTHORITY["EPSG","6314"]], PRIMEM["Greenwich",0, AUTHORITY["EPSG","8901"]], UNIT["degree",0.01745329251994328, AUTHORITY["EPSG","9122"]], AUTHORITY["EPSG","4314"]], UNIT["metre",1, AUTHORITY["EPSG","9001"]], PROJECTION["Transverse_Merc…		707	8.38732007	54.62753732	EPSG:4326	1.5707
Achillea	millefolium	species		Achillea millefolium L.	Plantae	Asteraceae	Yarrow	ICBN	Quentin J. Groom	Quentin J. Groom	en	CC0 - No Rights Reserved	Quentin J. Groom	e8ad0d98-7f7f-4c76-af44-fb2eccd08e44	Vascular plants of Amrum 2007-2008	HumanObservation				8	2007			0ebda528-22a6-416c-865e-1023fe5df696	west Vogelkoje	Europe; Germany; Schleswig-Holstein; Amrum	Frisian Islands	Amrum	Germany	DE	Schleswig-Holstein	Europe	3456000E 6059000N	EPSG:31467	POLYGON ((3456000 6059000, 3457000 6059000, 3457000 6060000, 3456000 6060000, 3456000 6059000))	PROJCS["DHDN / Gauss-Kruger zone 3", GEOGCS["DHDN", DATUM["Deutsches_Hauptdreiecksnetz", SPHEROID["Bessel 1841",6377397.155,299.1528128, AUTHORITY["EPSG","7004"]], AUTHORITY["EPSG","6314"]], PRIMEM["Greenwich",0, AUTHORITY["EPSG","8901"]], UNIT["degree",0.01745329251994328, AUTHORITY["EPSG","9122"]], AUTHORITY["EPSG","4314"]], UNIT["metre",1, AUTHORITY["EPSG","9001"]], PROJECTION["Transverse_Merc…		707	8.32479613	54.66313946	EPSG:4326	1.5707
Achillea	millefolium	species		Achillea millefolium L.	Plantae	Asteraceae	Yarrow	ICBN	Quentin J. Groom	Quentin J. Groom	en	CC0 - No Rights Reserved	Quentin J. Groom	e8ad0d98-7f7f-4c76-af44-fb2eccd08e44	Vascular plants of Amrum 2007-2008	HumanObservation			19/08/2007	8	2007			2768d77f-2468-450d-853d-e4de1d0040d1	Grazing marsh north-east	Europe; Germany; Schleswig-Holstein; Amrum	Frisian Islands	Amrum	Germany	DE	Schleswig-Holstein	Europe	3456000E 6059000N	EPSG:31467	POLYGON ((3457000 6062000, 3458000 6062000, 3458000 6063000, 3457000 6063000, 3457000 6062000))	PROJCS["DHDN / Gauss-Kruger zone 3", GEOGCS["DHDN", DATUM["Deutsches_Hauptdreiecksnetz", SPHEROID["Bessel 1841",6377397.155,299.1528128, AUTHORITY["EPSG","7004"]], AUTHORITY["EPSG","6314"]], PRIMEM["Greenwich",0, AUTHORITY["EPSG","8901"]], UNIT["degree",0.01745329251994328, AUTHORITY["EPSG","9122"]], AUTHORITY["EPSG","4314"]], UNIT["metre",1, AUTHORITY["EPSG","9001"]], PROJECTION["Transverse_Merc…		707	8.33985537	54.69017291	EPSG:4326	1.5707
Achillea	millefolium	species		Achillea millefolium L.	Plantae	Asteraceae	Yarrow	ICBN	Quentin J. Groom	Quentin J. Groom	en	CC0 - No Rights Reserved	Quentin J. Groom	e8ad0d98-7f7f-4c76-af44-fb2eccd08e44	Vascular plants of Amrum 2007-2008	HumanObservation			27/08/2007	8	2007			b42eb215-60d9-4b9d-923e-7e1033605679	Nebel Beach South	Europe; Germany; Schleswig-Holstein; Amrum	Frisian Islands	Amrum	Germany	DE	Schleswig-Holstein	Europe	3456000E 6057000N	EPSG:31467	POLYGON ((3456000 6057000, 3457000 6057000, 3457000 6058000, 3456000 6058000, 3456000 6057000))	PROJCS["DHDN / Gauss-Kruger zone 3", GEOGCS["DHDN", DATUM["Deutsches_Hauptdreiecksnetz", SPHEROID["Bessel 1841",6377397.155,299.1528128, AUTHORITY["EPSG","7004"]], AUTHORITY["EPSG","6314"]], PRIMEM["Greenwich",0, AUTHORITY["EPSG","8901"]], UNIT["degree",0.01745329251994328, AUTHORITY["EPSG","9122"]], AUTHORITY["EPSG","4314"]], UNIT["metre",1, AUTHORITY["EPSG","9001"]], PROJECTION["Transverse_Merc…		707	8.32509364	54.645174	EPSG:4326	1.5707
Achillea	millefolium	species		Achillea millefolium L.	Plantae	Asteraceae	Yarrow	ICBN	Quentin J. Groom	Quentin J. Groom	en	CC0 - No Rights Reserved	Quentin J. Groom	e8ad0d98-7f7f-4c76-af44-fb2eccd08e44	Vascular plants of Amrum 2007-2008	HumanObservation				8	2007			e27afd27-a05e-48c3-9754-52ada080ecd3	Steenodde, west	Europe; Germany; Schleswig-Holstein; Amrum	Frisian Islands	Amrum	Germany	DE	Schleswig-Holstein	Europe	3460000E 6056000N	EPSG:31467	POLYGON ((3460000 6056000, 3461000 6056000, 3461000 6057000, 3460000 6057000, 3460000 6056000))	PROJCS["DHDN / Gauss-Kruger zone 3", GEOGCS["DHDN", DATUM["Deutsches_Hauptdreiecksnetz", SPHEROID["Bessel 1841",6377397.155,299.1528128, AUTHORITY["EPSG","7004"]], AUTHORITY["EPSG","6314"]], PRIMEM["Greenwich",0, AUTHORITY["EPSG","8901"]], UNIT["degree",0.01745329251994328, AUTHORITY["EPSG","9122"]], AUTHORITY["EPSG","4314"]], UNIT["metre",1, AUTHORITY["EPSG","9001"]], PROJECTION["Transverse_Merc…		707	8.38718517	54.63652019	EPSG:4326	1.5707
Achillea	millefolium	species		Achillea millefolium L.	Plantae	Asteraceae	Yarrow	ICBN	Quentin J. Groom	Quentin J. Groom	en	CC0 - No Rights Reserved	Quentin J. Groom	e8ad0d98-7f7f-4c76-af44-fb2eccd08e44	Vascular plants of Amrum 2007-2008	HumanObservation			25/08/2007	8	2007			335396a9-5ce4-45dc-a64b-1cda596bf59a	Windmills	Europe; Germany; Schleswig-Holstein; Amrum	Frisian Islands	Amrum	Germany	DE	Schleswig-Holstein	Europe	3458000E 6057000N	EPSG:31467	POLYGON ((3458000 6057000, 3459000 6057000, 3459000 6058000, 3458000 6058000, 3458000 6057000))	PROJCS["DHDN / Gauss-Kruger zone 3", GEOGCS["DHDN", DATUM["Deutsches_Hauptdreiecksnetz", SPHEROID["Bessel 1841",6377397.155,299.1528128, AUTHORITY["EPSG","7004"]], AUTHORITY["EPSG","6314"]], PRIMEM["Greenwich",0, AUTHORITY["EPSG","8901"]], UNIT["degree",0.01745329251994328, AUTHORITY["EPSG","9122"]], AUTHORITY["EPSG","4314"]], UNIT["metre",1, AUTHORITY["EPSG","9001"]], PROJECTION["Transverse_Merc…		707	8.35607176	54.64534249	EPSG:4326	1.5707
Achillea	millefolium	species		Achillea millefolium L.	Plantae	Asteraceae	Yarrow	ICBN	Quentin J. Groom	Quentin J. Groom	en	CC0 - No Rights Reserved	Quentin J. Groom	e8ad0d98-7f7f-4c76-af44-fb2eccd08e44	Vascular plants of Amrum 2007-2008	HumanObservation			21/08/2007	8	2007			151cc004-77b6-4f41-982b-db0af9df464c	Bearendeal	Europe; Germany; Schleswig-Holstein; Amrum	Frisian Islands	Amrum	Germany	DE	Schleswig-Holstein	Europe	3458000E 6059000N	EPSG:31467	POLYGON ((3458000 6059000, 3459000 6059000, 3459000 6060000, 3458000 6060000, 3458000 6059000))	PROJCS["DHDN / Gauss-Kruger zone 3", GEOGCS["DHDN", DATUM["Deutsches_Hauptdreiecksnetz", SPHEROID["Bessel 1841",6377397.155,299.1528128, AUTHORITY["EPSG","7004"]], AUTHORITY["EPSG","6314"]], PRIMEM["Greenwich",0, AUTHORITY["EPSG","8901"]], UNIT["degree",0.01745329251994328, AUTHORITY["EPSG","9122"]], AUTHORITY["EPSG","4314"]], UNIT["metre",1, AUTHORITY["EPSG","9001"]], PROJECTION["Transverse_Merc…		707	8.35578792	54.66330805	EPSG:4326	1.5707
Achillea	millefolium	species		Achillea millefolium L.	Plantae	Asteraceae	Yarrow	ICBN	Quentin J. Groom	Quentin J. Groom	en	CC0 - No Rights Reserved	Quentin J. Groom	e8ad0d98-7f7f-4c76-af44-fb2eccd08e44	Vascular plants of Amrum 2007-2008	HumanObservation			24/08/2007	8	2007			c48ca09b-15e5-48b2-8144-d516afc36c5c	Steenodde	Europe; Germany; Schleswig-Holstein; Amrum	Frisian Islands	Amrum	Germany	DE	Schleswig-Holstein	Europe	3459000E 6056000N	EPSG:31467	POLYGON ((3459000 6056000, 3460000 6056000, 3460000 6057000, 3459000 6057000, 3459000 6056000))	PROJCS["DHDN / Gauss-Kruger zone 3", GEOGCS["DHDN", DATUM["Deutsches_Hauptdreiecksnetz", SPHEROID["Bessel 1841",6377397.155,299.1528128, AUTHORITY["EPSG","7004"]], AUTHORITY["EPSG","6314"]], PRIMEM["Greenwich",0, AUTHORITY["EPSG","8901"]], UNIT["degree",0.01745329251994328, AUTHORITY["EPSG","9122"]], AUTHORITY["EPSG","4314"]], UNIT["metre",1, AUTHORITY["EPSG","9001"]], PROJECTION["Transverse_Merc…		707	8.37169933	54.63644093	EPSG:4326	1.5707
Achillea	millefolium	species		Achillea millefolium L.	Plantae	Asteraceae	Yarrow	ICBN	Quentin J. Groom	Quentin J. Groom	en	CC0 - No Rights Reserved	Quentin J. Groom	e8ad0d98-7f7f-4c76-af44-fb2eccd08e44	Vascular plants of Amrum 2007-2008	HumanObservation			30/08/2007	8	2007			2dcb5bff-94fe-46c3-a1f7-04a62ef7338b	East Witdune	Europe; Germany; Schleswig-Holstein; Amrum	Frisian Islands	Amrum	Germany	DE	Schleswig-Holstein	Europe	3461000E 6055000N	EPSG:31467	POLYGON ((3461000 6055000, 3462000 6055000, 3462000 6056000, 3461000 6056000, 3461000 6055000))	PROJCS["DHDN / Gauss-Kruger zone 3", GEOGCS["DHDN", DATUM["Deutsches_Hauptdreiecksnetz", SPHEROID["Bessel 1841",6377397.155,299.1528128, AUTHORITY["EPSG","7004"]], AUTHORITY["EPSG","6314"]], PRIMEM["Greenwich",0, AUTHORITY["EPSG","8901"]], UNIT["degree",0.01745329251994328, AUTHORITY["EPSG","9122"]], AUTHORITY["EPSG","4314"]], UNIT["metre",1, AUTHORITY["EPSG","9001"]], PROJECTION["Transverse_Merc…		707	8.40280258	54.62761458	EPSG:4326	1.5707
Achillea	millefolium	species		Achillea millefolium L.	Plantae	Asteraceae	Yarrow	ICBN	Quentin J. Groom	Quentin J. Groom	en	CC0 - No Rights Reserved	Quentin J. Groom	e8ad0d98-7f7f-4c76-af44-fb2eccd08e44	Vascular plants of Amrum 2007-2008	HumanObservation			18/08/2007	8	2007			865231f5-b0e2-4260-9f04-6727a36f2094	Grazing marsh	Europe; Germany; Schleswig-Holstein; Amrum	Frisian Islands	Amrum	Germany	DE	Schleswig-Holstein	Europe	3456000E 6062000N	EPSG:31467	POLYGON ((3456000 6062000, 3457000 6062000, 3457000 6063000, 3456000 6063000, 3456000 6062000))	PROJCS["DHDN / Gauss-Kruger zone 3", GEOGCS["DHDN", DATUM["Deutsches_Hauptdreiecksnetz", SPHEROID["Bessel 1841",6377397.155,299.1528128, AUTHORITY["EPSG","7004"]], AUTHORITY["EPSG","6314"]], PRIMEM["Greenwich",0, AUTHORITY["EPSG","8901"]], UNIT["degree",0.01745329251994328, AUTHORITY["EPSG","9122"]], AUTHORITY["EPSG","4314"]], UNIT["metre",1, AUTHORITY["EPSG","9001"]], PROJECTION["Transverse_Merc…		707	8.32434925	54.69008754	EPSG:4326	1.5707
Achillea	millefolium	species		Achillea millefolium L.	Plantae	Asteraceae	Yarrow	ICBN	Quentin J. Groom	Quentin J. Groom	en	CC0 - No Rights Reserved	Quentin J. Groom	e8ad0d98-7f7f-4c76-af44-fb2eccd08e44	Vascular plants of Amrum 2007-2008	HumanObservation				8	2007			5042f636-ff07-4a45-99bc-bf92279f6d81	Thalassozentrum	Europe; Germany; Schleswig-Holstein; Amrum	Frisian Islands	Amrum	Germany	DE	Schleswig-Holstein	Europe	3459000E 6055000N	EPSG:31467	POLYGON ((3459000 6055000, 3460000 6055000, 3460000 6056000, 3459000 6056000, 3459000 6055000))	PROJCS["DHDN / Gauss-Kruger zone 3", GEOGCS["DHDN", DATUM["Deutsches_Hauptdreiecksnetz", SPHEROID["Bessel 1841",6377397.155,299.1528128, AUTHORITY["EPSG","7004"]], AUTHORITY["EPSG","6314"]], PRIMEM["Greenwich",0, AUTHORITY["EPSG","8901"]], UNIT["degree",0.01745329251994328, AUTHORITY["EPSG","9122"]], AUTHORITY["EPSG","4314"]], UNIT["metre",1, AUTHORITY["EPSG","9001"]], PROJECTION["Transverse_Merc…		707	8.37183764	54.62745808	EPSG:4326	1.5707
Achillea	millefolium	species		Achillea millefolium L.	Plantae	Asteraceae	Yarrow	ICBN	Quentin J. Groom	Quentin J. Groom	en	CC0 - No Rights Reserved	Quentin J. Groom	e8ad0d98-7f7f-4c76-af44-fb2eccd08e44	Vascular plants of Amrum 2007-2008	HumanObservation			06/07/2008	7	2008			58ad12cf-54cf-4794-8afc-fcf7a89160ef	Thalassozentrum	Europe; Germany; Schleswig-Holstein; Amrum	Frisian Islands	Amrum	Germany	DE	Schleswig-Holstein	Europe	3459000E 6055000N	EPSG:31467	POLYGON ((3459000 6055000, 3460000 6055000, 3460000 6056000, 3459000 6056000, 3459000 6055000))	PROJCS["DHDN / Gauss-Kruger zone 3", GEOGCS["DHDN", DATUM["Deutsches_Hauptdreiecksnetz", SPHEROID["Bessel 1841",6377397.155,299.1528128, AUTHORITY["EPSG","7004"]], AUTHORITY["EPSG","6314"]], PRIMEM["Greenwich",0, AUTHORITY["EPSG","8901"]], UNIT["degree",0.01745329251994328, AUTHORITY["EPSG","9122"]], AUTHORITY["EPSG","4314"]], UNIT["metre",1, AUTHORITY["EPSG","9001"]], PROJECTION["Transverse_Merc…		707	8.37183764	54.62745808	EPSG:4326	1.5707
Achillea	millefolium	species		Achillea millefolium L.	Plantae	Asteraceae	Yarrow	ICBN	Quentin J. Groom	Quentin J. Groom	en	CC0 - No Rights Reserved	Quentin J. Groom	e8ad0d98-7f7f-4c76-af44-fb2eccd08e44	Vascular plants of Amrum 2007-2008	HumanObservation				7				c33b6cfc-ba91-4387-a5e5-78f8dcc90d2d	Steenodde	Europe; Germany; Schleswig-Holstein; Amrum	Frisian Islands	Amrum	Germany	DE	Schleswig-Holstein	Europe	3459000E 6055000N	EPSG:31467	POLYGON ((3459000 6056000, 3460000 6056000, 3460000 6057000, 3459000 6057000, 3459000 6056000))	PROJCS["DHDN / Gauss-Kruger zone 3", GEOGCS["DHDN", DATUM["Deutsches_Hauptdreiecksnetz", SPHEROID["Bessel 1841",6377397.155,299.1528128, AUTHORITY["EPSG","7004"]], AUTHORITY["EPSG","6314"]], PRIMEM["Greenwich",0, AUTHORITY["EPSG","8901"]], UNIT["degree",0.01745329251994328, AUTHORITY["EPSG","9122"]], AUTHORITY["EPSG","4314"]], UNIT["metre",1, AUTHORITY["EPSG","9001"]], PROJECTION["Transverse_Merc…		707	8.37169933	54.63644093	EPSG:4326	1.5707
Achillea	millefolium	species		Achillea millefolium L.	Plantae	Asteraceae	Yarrow	ICBN	Quentin J. Groom	Quentin J. Groom	en	CC0 - No Rights Reserved	Quentin J. Groom	e8ad0d98-7f7f-4c76-af44-fb2eccd08e44	Vascular plants of Amrum 2007-2008	HumanObservation			09/07/2008	7	2008			05919b03-8ae7-4f2a-ab1e-32a9054287cb	East Steenodde	Europe; Germany; Schleswig-Holstein; Amrum	Frisian Islands	Amrum	Germany	DE	Schleswig-Holstein	Europe	3459000E 6056000N	EPSG:31467	POLYGON ((3460000 6055000, 3461000 6055000, 3461000 6056000, 3460000 6056000, 3460000 6055000))	PROJCS["DHDN / Gauss-Kruger zone 3", GEOGCS["DHDN", DATUM["Deutsches_Hauptdreiecksnetz", SPHEROID["Bessel 1841",6377397.155,299.1528128, AUTHORITY["EPSG","7004"]], AUTHORITY["EPSG","6314"]], PRIMEM["Greenwich",0, AUTHORITY["EPSG","8901"]], UNIT["degree",0.01745329251994328, AUTHORITY["EPSG","9122"]], AUTHORITY["EPSG","4314"]], UNIT["metre",1, AUTHORITY["EPSG","9001"]], PROJECTION["Transverse_Merc…		707	8.38732007	54.62753732	EPSG:4326	1.5707
Achillea	millefolium	species		Achillea millefolium L.	Plantae	Asteraceae	Yarrow	ICBN	Quentin J. Groom	Quentin J. Groom	en	CC0 - No Rights Reserved	Quentin J. Groom	e8ad0d98-7f7f-4c76-af44-fb2eccd08e44	Vascular plants of Amrum 2007-2008	HumanObservation			19/07/2008	7	2008			6cde5af5-e062-40db-86b0-27c67b22c1c1	Windmills	Europe; Germany; Schleswig-Holstein; Amrum	Frisian Islands	Amrum	Germany	DE	Schleswig-Holstein	Europe	3458000E 6057000N	EPSG:31467	POLYGON ((3458000 6057000, 3459000 6057000, 3459000 6058000, 3458000 6058000, 3458000 6057000))	PROJCS["DHDN / Gauss-Kruger zone 3", GEOGCS["DHDN", DATUM["Deutsches_Hauptdreiecksnetz", SPHEROID["Bessel 1841",6377397.155,299.1528128, AUTHORITY["EPSG","7004"]], AUTHORITY["EPSG","6314"]], PRIMEM["Greenwich",0, AUTHORITY["EPSG","8901"]], UNIT["degree",0.01745329251994328, AUTHORITY["EPSG","9122"]], AUTHORITY["EPSG","4314"]], UNIT["metre",1, AUTHORITY["EPSG","9001"]], PROJECTION["Transverse_Merc…		707	8.35607176	54.64534249	EPSG:4326	1.5707
Achillea	millefolium	species		Achillea millefolium L.	Plantae	Asteraceae	Yarrow	ICBN	Quentin J. Groom	Quentin J. Groom	en	CC0 - No Rights Reserved	Quentin J. Groom	e8ad0d98-7f7f-4c76-af44-fb2eccd08e44	Vascular plants of Amrum 2007-2008	HumanObservation			12/07/2008	7	2008			a2da1c88-0108-4913-8c00-9d864eefaaee	Ann Lunn (west)	Europe; Germany; Schleswig-Holstein; Amrum	Frisian Islands	Amrum	Germany	DE	Schleswig-Holstein	Europe	3456000E 6061000N	EPSG:31467	POLYGON ((3457000 6060000, 3458000 6060000, 3458000 6061000, 3457000 6061000, 3457000 6060000))	PROJCS["DHDN / Gauss-Kruger zone 3", GEOGCS["DHDN", DATUM["Deutsches_Hauptdreiecksnetz", SPHEROID["Bessel 1841",6377397.155,299.1528128, AUTHORITY["EPSG","7004"]], AUTHORITY["EPSG","6314"]], PRIMEM["Greenwich",0, AUTHORITY["EPSG","8901"]], UNIT["degree",0.01745329251994328, AUTHORITY["EPSG","9122"]], AUTHORITY["EPSG","4314"]], UNIT["metre",1, AUTHORITY["EPSG","9001"]], PROJECTION["Transverse_Merc…	Saltmarsh, grazing, crops and a small amount of woodland	707	8.34014653	54.67220748	EPSG:4326	1.5707
Achillea	millefolium	species		Achillea millefolium L.	Plantae	Asteraceae	Yarrow	ICBN	Quentin J. Groom	Quentin J. Groom	en	CC0 - No Rights Reserved	Quentin J. Groom	e8ad0d98-7f7f-4c76-af44-fb2eccd08e44	Vascular plants of Amrum 2007-2008	HumanObservation			05/07/2008	7	2008			de493b21-139a-4922-b768-61e360d0d313	Norddorf Sewage works	Europe; Germany; Schleswig-Holstein; Amrum	Frisian Islands	Amrum	Germany	DE	Schleswig-Holstein	Europe	3457000E 6061000N	EPSG:31467	POLYGON ((3457000 6061000, 3458000 6061000, 3458000 6062000, 3457000 6062000, 3457000 6061000))	PROJCS["DHDN / Gauss-Kruger zone 3", GEOGCS["DHDN", DATUM["Deutsches_Hauptdreiecksnetz", SPHEROID["Bessel 1841",6377397.155,299.1528128, AUTHORITY["EPSG","7004"]], AUTHORITY["EPSG","6314"]], PRIMEM["Greenwich",0, AUTHORITY["EPSG","8901"]], UNIT["degree",0.01745329251994328, AUTHORITY["EPSG","9122"]], AUTHORITY["EPSG","4314"]], UNIT["metre",1, AUTHORITY["EPSG","9001"]], PROJECTION["Transverse_Merc…		707	8.34000099	54.68119021	EPSG:4326	1.5707
Achillea	millefolium	species		Achillea millefolium L.	Plantae	Asteraceae	Yarrow	ICBN	Quentin J. Groom	Quentin J. Groom	en	CC0 - No Rights Reserved	Quentin J. Groom	e8ad0d98-7f7f-4c76-af44-fb2eccd08e44	Vascular plants of Amrum 2007-2008	HumanObservation			12/07/2008	7	2008			7e737d3e-20bb-4bfd-8e61-fd1c6e6dcdf7	Ann-Lunn east	Europe; Germany; Schleswig-Holstein; Amrum	Frisian Islands	Amrum	Germany	DE	Schleswig-Holstein	Europe	3457000E 6061000N	EPSG:31467	POLYGON ((3458000 6060000, 3459000 6060000, 3459000 6061000, 3458000 6061000, 3458000 6060000))	PROJCS["DHDN / Gauss-Kruger zone 3", GEOGCS["DHDN", DATUM["Deutsches_Hauptdreiecksnetz", SPHEROID["Bessel 1841",6377397.155,299.1528128, AUTHORITY["EPSG","7004"]], AUTHORITY["EPSG","6314"]], PRIMEM["Greenwich",0, AUTHORITY["EPSG","8901"]], UNIT["degree",0.01745329251994328, AUTHORITY["EPSG","9122"]], AUTHORITY["EPSG","4314"]], UNIT["metre",1, AUTHORITY["EPSG","9001"]], PROJECTION["Transverse_Merc…		707	8.35564588	54.67229082	EPSG:4326	1.5707
Achillea	millefolium	species		Achillea millefolium L.	Plantae	Asteraceae	Yarrow	ICBN	Quentin J. Groom	Quentin J. Groom	en	CC0 - No Rights Reserved	Quentin J. Groom	e8ad0d98-7f7f-4c76-af44-fb2eccd08e44	Vascular plants of Amrum 2007-2008	HumanObservation			20/07/2008	7	2008			2a3997e9-532c-4182-98be-81ab235c02a5	Steenodde	Europe; Germany; Schleswig-Holstein; Amrum	Frisian Islands	Amrum	Germany	DE	Schleswig-Holstein	Europe	3459000E 6056000N	EPSG:31467	POLYGON ((3459000 6056000, 3460000 6056000, 3460000 6057000, 3459000 6057000, 3459000 6056000))	PROJCS["DHDN / Gauss-Kruger zone 3", GEOGCS["DHDN", DATUM["Deutsches_Hauptdreiecksnetz", SPHEROID["Bessel 1841",6377397.155,299.1528128, AUTHORITY["EPSG","7004"]], AUTHORITY["EPSG","6314"]], PRIMEM["Greenwich",0, AUTHORITY["EPSG","8901"]], UNIT["degree",0.01745329251994328, AUTHORITY["EPSG","9122"]], AUTHORITY["EPSG","4314"]], UNIT["metre",1, AUTHORITY["EPSG","9001"]], PROJECTION["Transverse_Merc…		707	8.37169933	54.63644093	EPSG:4326	1.5707
Achillea	millefolium	species		Achillea millefolium L.	Plantae	Asteraceae	Yarrow	ICBN	Quentin J. Groom	Quentin J. Groom	en	CC0 - No Rights Reserved	Quentin J. Groom	e8ad0d98-7f7f-4c76-af44-fb2eccd08e44	Vascular plants of Amrum 2007-2008	HumanObservation			20/07/2008	7	2008			49f74c38-5eb4-43be-bc52-b060f592a689	Steenoder Klift	Europe; Germany; Schleswig-Holstein; Amrum	Frisian Islands	Amrum	Germany	DE	Schleswig-Holstein	Europe	3459000E 6057000N	EPSG:31467	POLYGON ((3459000 6057000, 3460000 6057000, 3460000 6058000, 3459000 6058000, 3459000 6057000))	PROJCS["DHDN / Gauss-Kruger zone 3", GEOGCS["DHDN", DATUM["Deutsches_Hauptdreiecksnetz", SPHEROID["Bessel 1841",6377397.155,299.1528128, AUTHORITY["EPSG","7004"]], AUTHORITY["EPSG","6314"]], PRIMEM["Greenwich",0, AUTHORITY["EPSG","8901"]], UNIT["degree",0.01745329251994328, AUTHORITY["EPSG","9122"]], AUTHORITY["EPSG","4314"]], UNIT["metre",1, AUTHORITY["EPSG","9001"]], PROJECTION["Transverse_Merc…	Sea shore, grazing land and crops	707	8.37156094	54.64542376	EPSG:4326	1.5707
Achillea	millefolium	species		Achillea millefolium L.	Plantae	Asteraceae	Yarrow	ICBN	Quentin J. Groom	Quentin J. Groom	en	CC0 - No Rights Reserved	Quentin J. Groom	e8ad0d98-7f7f-4c76-af44-fb2eccd08e44	Vascular plants of Amrum 2007-2008	HumanObservation			06/07/2008	7	2008			365a3431-f780-41e3-aae4-c9b1ca8bf817	Norddorf south-west	Europe; Germany; Schleswig-Holstein; Amrum	Frisian Islands	Amrum	Germany	DE	Schleswig-Holstein	Europe	3456000E 6060000N	EPSG:31467	POLYGON ((3456000 6060000, 3457000 6060000, 3457000 6061000, 3456000 6061000, 3456000 6060000))	PROJCS["DHDN / Gauss-Kruger zone 3", GEOGCS["DHDN", DATUM["Deutsches_Hauptdreiecksnetz", SPHEROID["Bessel 1841",6377397.155,299.1528128, AUTHORITY["EPSG","7004"]], AUTHORITY["EPSG","6314"]], PRIMEM["Greenwich",0, AUTHORITY["EPSG","8901"]], UNIT["degree",0.01745329251994328, AUTHORITY["EPSG","9122"]], AUTHORITY["EPSG","4314"]], UNIT["metre",1, AUTHORITY["EPSG","9001"]], PROJECTION["Transverse_Merc…		707	8.32464725	54.67212217	EPSG:4326	1.5707
Achillea	millefolium	species		Achillea millefolium L.	Plantae	Asteraceae	Yarrow	ICBN	Quentin J. Groom	Quentin J. Groom	en	CC0 - No Rights Reserved	Quentin J. Groom	e8ad0d98-7f7f-4c76-af44-fb2eccd08e44	Vascular plants of Amrum 2007-2008	HumanObservation			14/07/2008	7	2008			d797ffa6-f9f2-4682-a9f2-cbe3e6fa9422	Grazing marsh	Europe; Germany; Schleswig-Holstein; Amrum	Frisian Islands	Amrum	Germany	DE	Schleswig-Holstein	Europe	3457000E 6058000N	EPSG:31467	POLYGON ((3456000 6062000, 3457000 6062000, 3457000 6063000, 3456000 6063000, 3456000 6062000))	PROJCS["DHDN / Gauss-Kruger zone 3", GEOGCS["DHDN", DATUM["Deutsches_Hauptdreiecksnetz", SPHEROID["Bessel 1841",6377397.155,299.1528128, AUTHORITY["EPSG","7004"]], AUTHORITY["EPSG","6314"]], PRIMEM["Greenwich",0, AUTHORITY["EPSG","8901"]], UNIT["degree",0.01745329251994328, AUTHORITY["EPSG","9122"]], AUTHORITY["EPSG","4314"]], UNIT["metre",1, AUTHORITY["EPSG","9001"]], PROJECTION["Transverse_Merc…		707	8.32434925	54.69008754	EPSG:4326	1.5707
Achillea	millefolium	species		Achillea millefolium L.	Plantae	Asteraceae	Yarrow	ICBN	Quentin J. Groom	Quentin J. Groom	en	CC0 - No Rights Reserved	Quentin J. Groom	e8ad0d98-7f7f-4c76-af44-fb2eccd08e44	Vascular plants of Amrum 2007-2008	HumanObservation			17/07/2008	7	2008			fbd7a7a9-5eb5-41d7-ba98-fdb858514122	Tumulus field, Esenhugh	Europe; Germany; Schleswig-Holstein; Amrum	Frisian Islands	Amrum	Germany	DE	Schleswig-Holstein	Europe	3459000E 6056000N	EPSG:31467	POLYGON ((3459000 6056000, 3460000 6056000, 3460000 6057000, 3459000 6057000, 3459000 6056000))	PROJCS["DHDN / Gauss-Kruger zone 3", GEOGCS["DHDN", DATUM["Deutsches_Hauptdreiecksnetz", SPHEROID["Bessel 1841",6377397.155,299.1528128, AUTHORITY["EPSG","7004"]], AUTHORITY["EPSG","6314"]], PRIMEM["Greenwich",0, AUTHORITY["EPSG","8901"]], UNIT["degree",0.01745329251994328, AUTHORITY["EPSG","9122"]], AUTHORITY["EPSG","4314"]], UNIT["metre",1, AUTHORITY["EPSG","9001"]], PROJECTION["Transverse_Merc…	unimproved grassland	707	8.37169933	54.63644093	EPSG:4326	1.5707
Anthemis	arvensis	species		Anthemis arvensis L.	Plantae	Asteraceae	Corn Chamomile	ICBN	Quentin J. Groom	Quentin J. Groom	en	CC0 - No Rights Reserved	Quentin J. Groom	e8ad0d98-7f7f-4c76-af44-fb2eccd08e44	Vascular plants of Amrum 2007-2008	HumanObservation				8	2007			bdab636b-183a-4de5-b0b6-d024210f85ae	Steenoder Klift	Europe; Germany; Schleswig-Holstein; Amrum	Frisian Islands	Amrum	Germany	DE	Schleswig-Holstein	Europe	3459000E 6057000N	EPSG:31467	POLYGON ((3459000 6057000, 3460000 6057000, 3460000 6058000, 3459000 6058000, 3459000 6057000))	PROJCS["DHDN / Gauss-Kruger zone 3", GEOGCS["DHDN", DATUM["Deutsches_Hauptdreiecksnetz", SPHEROID["Bessel 1841",6377397.155,299.1528128, AUTHORITY["EPSG","7004"]], AUTHORITY["EPSG","6314"]], PRIMEM["Greenwich",0, AUTHORITY["EPSG","8901"]], UNIT["degree",0.01745329251994328, AUTHORITY["EPSG","9122"]], AUTHORITY["EPSG","4314"]], UNIT["metre",1, AUTHORITY["EPSG","9001"]], PROJECTION["Transverse_Merc…	Sea shore, grazing land and crops	707	8.37156094	54.64542376	EPSG:4326	1.5707
Anthemis	arvensis	species		Anthemis arvensis L.	Plantae	Asteraceae	Corn Chamomile	ICBN	Quentin J. Groom	Quentin J. Groom	en	CC0 - No Rights Reserved	Quentin J. Groom	e8ad0d98-7f7f-4c76-af44-fb2eccd08e44	Vascular plants of Amrum 2007-2008	HumanObservation			24/08/2007	8	2007			5e184a33-bd3d-439e-833a-014804479586	Steenodde	Europe; Germany; Schleswig-Holstein; Amrum	Frisian Islands	Amrum	Germany	DE	Schleswig-Holstein	Europe	3459000E 6056000N	EPSG:31467	POLYGON ((3459000 6056000, 3460000 6056000, 3460000 6057000, 3459000 6057000, 3459000 6056000))	PROJCS["DHDN / Gauss-Kruger zone 3", GEOGCS["DHDN", DATUM["Deutsches_Hauptdreiecksnetz", SPHEROID["Bessel 1841",6377397.155,299.1528128, AUTHORITY["EPSG","7004"]], AUTHORITY["EPSG","6314"]], PRIMEM["Greenwich",0, AUTHORITY["EPSG","8901"]], UNIT["degree",0.01745329251994328, AUTHORITY["EPSG","9122"]], AUTHORITY["EPSG","4314"]], UNIT["metre",1, AUTHORITY["EPSG","9001"]], PROJECTION["Transverse_Merc…		707	8.37169933	54.63644093	EPSG:4326	1.5707
Arctium	minus	species		Arctium minus (Hill) Bernh.	Plantae	Asteraceae	Lesser Burdock	ICBN	Quentin J. Groom	Quentin J. Groom	en	CC0 - No Rights Reserved	Quentin J. Groom	e8ad0d98-7f7f-4c76-af44-fb2eccd08e44	Vascular plants of Amrum 2007-2008	HumanObservation				8	2007			e4d2585a-85c7-4d97-9690-032e18ceb977	Steenoder Klift	Europe; Germany; Schleswig-Holstein; Amrum	Frisian Islands	Amrum	Germany	DE	Schleswig-Holstein	Europe	3459000E 6057000N	EPSG:31467	POLYGON ((3459000 6057000, 3460000 6057000, 3460000 6058000, 3459000 6058000, 3459000 6057000))	PROJCS["DHDN / Gauss-Kruger zone 3", GEOGCS["DHDN", DATUM["Deutsches_Hauptdreiecksnetz", SPHEROID["Bessel 1841",6377397.155,299.1528128, AUTHORITY["EPSG","7004"]], AUTHORITY["EPSG","6314"]], PRIMEM["Greenwich",0, AUTHORITY["EPSG","8901"]], UNIT["degree",0.01745329251994328, AUTHORITY["EPSG","9122"]], AUTHORITY["EPSG","4314"]], UNIT["metre",1, AUTHORITY["EPSG","9001"]], PROJECTION["Transverse_Merc…	Sea shore, grazing land and crops	707	8.37156094	54.64542376	EPSG:4326	1.5707
Arctium	minus	species		Arctium minus (Hill) Bernh.	Plantae	Asteraceae	Lesser Burdock	ICBN	Quentin J. Groom	Quentin J. Groom	en	CC0 - No Rights Reserved	Quentin J. Groom	e8ad0d98-7f7f-4c76-af44-fb2eccd08e44	Vascular plants of Amrum 2007-2008	HumanObservation				8	2007			9387ebbc-d002-4b61-ba81-8b8376edc248	Norddorf east	Europe; Germany; Schleswig-Holstein; Amrum	Frisian Islands	Amrum	Germany	DE	Schleswig-Holstein	Europe	3457000E 6061000N	EPSG:31467	POLYGON ((3457000 6061000, 3458000 6061000, 3458000 6062000, 3457000 6062000, 3457000 6061000))	PROJCS["DHDN / Gauss-Kruger zone 3", GEOGCS["DHDN", DATUM["Deutsches_Hauptdreiecksnetz", SPHEROID["Bessel 1841",6377397.155,299.1528128, AUTHORITY["EPSG","7004"]], AUTHORITY["EPSG","6314"]], PRIMEM["Greenwich",0, AUTHORITY["EPSG","8901"]], UNIT["degree",0.01745329251994328, AUTHORITY["EPSG","9122"]], AUTHORITY["EPSG","4314"]], UNIT["metre",1, AUTHORITY["EPSG","9001"]], PROJECTION["Transverse_Merc…		707	8.34000099	54.68119021	EPSG:4326	1.5707
Arctium	minus	species		Arctium minus (Hill) Bernh.	Plantae	Asteraceae	Lesser Burdock	ICBN	Quentin J. Groom	Quentin J. Groom	en	CC0 - No Rights Reserved	Quentin J. Groom	e8ad0d98-7f7f-4c76-af44-fb2eccd08e44	Vascular plants of Amrum 2007-2008	HumanObservation				8	2007			62593b04-d814-4f11-931d-25a91ed3d729	By FKK campsite and lighthouse	Europe; Germany; Schleswig-Holstein; Amrum	Frisian Islands	Amrum	Germany	DE	Schleswig-Holstein	Europe	3458000E 6055000N	EPSG:31467	POLYGON ((3458000 6055000, 3459000 6055000, 3459000 6056000, 3458000 6056000, 3458000 6055000))	PROJCS["DHDN / Gauss-Kruger zone 3", GEOGCS["DHDN", DATUM["Deutsches_Hauptdreiecksnetz", SPHEROID["Bessel 1841",6377397.155,299.1528128, AUTHORITY["EPSG","7004"]], AUTHORITY["EPSG","6314"]], PRIMEM["Greenwich",0, AUTHORITY["EPSG","8901"]], UNIT["degree",0.01745329251994328, AUTHORITY["EPSG","9122"]], AUTHORITY["EPSG","4314"]], UNIT["metre",1, AUTHORITY["EPSG","9001"]], PROJECTION["Transverse_Merc…		707	8.35635529	54.62737686	EPSG:4326	1.5707
Arctium	minus	species		Arctium minus (Hill) Bernh.	Plantae	Asteraceae	Lesser Burdock	ICBN	Quentin J. Groom	Quentin J. Groom	en	CC0 - No Rights Reserved	Quentin J. Groom	e8ad0d98-7f7f-4c76-af44-fb2eccd08e44	Vascular plants of Amrum 2007-2008	HumanObservation				8	2007			16a73ebe-f065-4ca9-930e-4ae8d5ae0665	West of Gro�d�n	Europe; Germany; Schleswig-Holstein; Amrum	Frisian Islands	Amrum	Germany	DE	Schleswig-Holstein	Europe	3457000E 6056000N	EPSG:31467	POLYGON ((3457000 6056000, 3458000 6056000, 3458000 6057000, 3457000 6057000, 3457000 6056000))	PROJCS["DHDN / Gauss-Kruger zone 3", GEOGCS["DHDN", DATUM["Deutsches_Hauptdreiecksnetz", SPHEROID["Bessel 1841",6377397.155,299.1528128, AUTHORITY["EPSG","7004"]], AUTHORITY["EPSG","6314"]], PRIMEM["Greenwich",0, AUTHORITY["EPSG","8901"]], UNIT["degree",0.01745329251994328, AUTHORITY["EPSG","9122"]], AUTHORITY["EPSG","4314"]], UNIT["metre",1, AUTHORITY["EPSG","9001"]], PROJECTION["Transverse_Merc…		707	8.34072788	54.63627646	EPSG:4326	1.5707
Arctium	minus	species		Arctium minus (Hill) Bernh.	Plantae	Asteraceae	Lesser Burdock	ICBN	Quentin J. Groom	Quentin J. Groom	en	CC0 - No Rights Reserved	Quentin J. Groom	e8ad0d98-7f7f-4c76-af44-fb2eccd08e44	Vascular plants of Amrum 2007-2008	HumanObservation			30/08/2007	8	2007			c9260e42-2508-421f-953f-d56d888a9ac7	East Witdune	Europe; Germany; Schleswig-Holstein; Amrum	Frisian Islands	Amrum	Germany	DE	Schleswig-Holstein	Europe	3461000E 6055000N	EPSG:31467	POLYGON ((3461000 6055000, 3462000 6055000, 3462000 6056000, 3461000 6056000, 3461000 6055000))	PROJCS["DHDN / Gauss-Kruger zone 3", GEOGCS["DHDN", DATUM["Deutsches_Hauptdreiecksnetz", SPHEROID["Bessel 1841",6377397.155,299.1528128, AUTHORITY["EPSG","7004"]], AUTHORITY["EPSG","6314"]], PRIMEM["Greenwich",0, AUTHORITY["EPSG","8901"]], UNIT["degree",0.01745329251994328, AUTHORITY["EPSG","9122"]], AUTHORITY["EPSG","4314"]], UNIT["metre",1, AUTHORITY["EPSG","9001"]], PROJECTION["Transverse_Merc…		707	8.40280258	54.62761458	EPSG:4326	1.5707
Artemisia	vulgaris	species		Artemisia vulgaris L.	Plantae	Asteraceae	Mugwort	ICBN	Quentin J. Groom	Quentin J. Groom	en	CC0 - No Rights Reserved	Quentin J. Groom	e8ad0d98-7f7f-4c76-af44-fb2eccd08e44	Vascular plants of Amrum 2007-2008	HumanObservation				8	2007			43e2aece-b4a0-4f44-8794-37be2ab72e9a	Norddorf west	Europe; Germany; Schleswig-Holstein; Amrum	Frisian Islands	Amrum	Germany	DE	Schleswig-Holstein	Europe	3456000E 6061000N	EPSG:31467	POLYGON ((3456000 6061000, 3457000 6061000, 3457000 6062000, 3456000 6062000, 3456000 6061000))	PROJCS["DHDN / Gauss-Kruger zone 3", GEOGCS["DHDN", DATUM["Deutsches_Hauptdreiecksnetz", SPHEROID["Bessel 1841",6377397.155,299.1528128, AUTHORITY["EPSG","7004"]], AUTHORITY["EPSG","6314"]], PRIMEM["Greenwich",0, AUTHORITY["EPSG","8901"]], UNIT["degree",0.01745329251994328, AUTHORITY["EPSG","9122"]], AUTHORITY["EPSG","4314"]], UNIT["metre",1, AUTHORITY["EPSG","9001"]], PROJECTION["Transverse_Merc…	Town, some dune, plantation and grazing	707	8.32449829	54.68110486	EPSG:4326	1.5707
Artemisia	vulgaris	species		Artemisia vulgaris L.	Plantae	Asteraceae	Mugwort	ICBN	Quentin J. Groom	Quentin J. Groom	en	CC0 - No Rights Reserved	Quentin J. Groom	e8ad0d98-7f7f-4c76-af44-fb2eccd08e44	Vascular plants of Amrum 2007-2008	HumanObservation				8	2007			ab5e1bd1-d4b0-4b54-8750-f2b8b43a71c6	Steenoder Klift	Europe; Germany; Schleswig-Holstein; Amrum	Frisian Islands	Amrum	Germany	DE	Schleswig-Holstein	Europe	3459000E 6057000N	EPSG:31467	POLYGON ((3459000 6057000, 3460000 6057000, 3460000 6058000, 3459000 6058000, 3459000 6057000))	PROJCS["DHDN / Gauss-Kruger zone 3", GEOGCS["DHDN", DATUM["Deutsches_Hauptdreiecksnetz", SPHEROID["Bessel 1841",6377397.155,299.1528128, AUTHORITY["EPSG","7004"]], AUTHORITY["EPSG","6314"]], PRIMEM["Greenwich",0, AUTHORITY["EPSG","8901"]], UNIT["degree",0.01745329251994328, AUTHORITY["EPSG","9122"]], AUTHORITY["EPSG","4314"]], UNIT["metre",1, AUTHORITY["EPSG","9001"]], PROJECTION["Transverse_Merc…	Sea shore, grazing land and crops	707	8.37156094	54.64542376	EPSG:4326	1.5707
Artemisia	vulgaris	species		Artemisia vulgaris L.	Plantae	Asteraceae	Mugwort	ICBN	Quentin J. Groom	Quentin J. Groom	en	CC0 - No Rights Reserved	Quentin J. Groom	e8ad0d98-7f7f-4c76-af44-fb2eccd08e44	Vascular plants of Amrum 2007-2008	HumanObservation				8	2007			3590606a-7d9a-49d1-ad00-e21edc8b47b2	Nebel	Europe; Germany; Schleswig-Holstein; Amrum	Frisian Islands	Amrum	Germany	DE	Schleswig-Holstein	Europe	3458000E 6058000N	EPSG:31467	POLYGON ((3458000 6058000, 3459000 6058000, 3459000 6059000, 3458000 6059000, 3458000 6058000))	PROJCS["DHDN / Gauss-Kruger zone 3", GEOGCS["DHDN", DATUM["Deutsches_Hauptdreiecksnetz", SPHEROID["Bessel 1841",6377397.155,299.1528128, AUTHORITY["EPSG","7004"]], AUTHORITY["EPSG","6314"]], PRIMEM["Greenwich",0, AUTHORITY["EPSG","8901"]], UNIT["degree",0.01745329251994328, AUTHORITY["EPSG","9122"]], AUTHORITY["EPSG","4314"]], UNIT["metre",1, AUTHORITY["EPSG","9001"]], PROJECTION["Transverse_Merc…	Town, saltmarsh, grazing	707	8.35592988	54.65432528	EPSG:4326	1.5707
Artemisia	vulgaris	species		Artemisia vulgaris L.	Plantae	Asteraceae	Mugwort	ICBN	Quentin J. Groom	Quentin J. Groom	en	CC0 - No Rights Reserved	Quentin J. Groom	e8ad0d98-7f7f-4c76-af44-fb2eccd08e44	Vascular plants of Amrum 2007-2008	HumanObservation			21/08/2007	8	2007			075e7896-5549-4c4b-8a61-9c6e6c456d1d	Kl�wenhugh	Europe; Germany; Schleswig-Holstein; Amrum	Frisian Islands	Amrum	Germany	DE	Schleswig-Holstein	Europe	3457000E 6059000N	EPSG:31467	POLYGON ((3457000 6059000, 3458000 6059000, 3458000 6060000, 3457000 6060000, 3457000 6059000))	PROJCS["DHDN / Gauss-Kruger zone 3", GEOGCS["DHDN", DATUM["Deutsches_Hauptdreiecksnetz", SPHEROID["Bessel 1841",6377397.155,299.1528128, AUTHORITY["EPSG","7004"]], AUTHORITY["EPSG","6314"]], PRIMEM["Greenwich",0, AUTHORITY["EPSG","8901"]], UNIT["degree",0.01745329251994328, AUTHORITY["EPSG","9122"]], AUTHORITY["EPSG","4314"]], UNIT["metre",1, AUTHORITY["EPSG","9001"]], PROJECTION["Transverse_Merc…		707	8.34029199	54.66322475	EPSG:4326	1.5707
Artemisia	vulgaris	species		Artemisia vulgaris L.	Plantae	Asteraceae	Mugwort	ICBN	Quentin J. Groom	Quentin J. Groom	en	CC0 - No Rights Reserved	Quentin J. Groom	e8ad0d98-7f7f-4c76-af44-fb2eccd08e44	Vascular plants of Amrum 2007-2008	HumanObservation				8	2007			41e4c1ca-c5f0-459c-beb1-5db7136f7664	Norddorf east	Europe; Germany; Schleswig-Holstein; Amrum	Frisian Islands	Amrum	Germany	DE	Schleswig-Holstein	Europe	3457000E 6061000N	EPSG:31467	POLYGON ((3457000 6061000, 3458000 6061000, 3458000 6062000, 3457000 6062000, 3457000 6061000))	PROJCS["DHDN / Gauss-Kruger zone 3", GEOGCS["DHDN", DATUM["Deutsches_Hauptdreiecksnetz", SPHEROID["Bessel 1841",6377397.155,299.1528128, AUTHORITY["EPSG","7004"]], AUTHORITY["EPSG","6314"]], PRIMEM["Greenwich",0, AUTHORITY["EPSG","8901"]], UNIT["degree",0.01745329251994328, AUTHORITY["EPSG","9122"]], AUTHORITY["EPSG","4314"]], UNIT["metre",1, AUTHORITY["EPSG","9001"]], PROJECTION["Transverse_Merc…		707	8.34000099	54.68119021	EPSG:4326	1.5707
Artemisia	vulgaris	species		Artemisia vulgaris L.	Plantae	Asteraceae	Mugwort	ICBN	Quentin J. Groom	Quentin J. Groom	en	CC0 - No Rights Reserved	Quentin J. Groom	e8ad0d98-7f7f-4c76-af44-fb2eccd08e44	Vascular plants of Amrum 2007-2008	HumanObservation				8	2007			55129e70-8d3e-43bb-acf9-72618991cdda	Norddorf Sewage works	Europe; Germany; Schleswig-Holstein; Amrum	Frisian Islands	Amrum	Germany	DE	Schleswig-Holstein	Europe	3457000E 6061000N	EPSG:31467	POLYGON ((3457000 6061000, 3458000 6061000, 3458000 6062000, 3457000 6062000, 3457000 6061000))	PROJCS["DHDN / Gauss-Kruger zone 3", GEOGCS["DHDN", DATUM["Deutsches_Hauptdreiecksnetz", SPHEROID["Bessel 1841",6377397.155,299.1528128, AUTHORITY["EPSG","7004"]], AUTHORITY["EPSG","6314"]], PRIMEM["Greenwich",0, AUTHORITY["EPSG","8901"]], UNIT["degree",0.01745329251994328, AUTHORITY["EPSG","9122"]], AUTHORITY["EPSG","4314"]], UNIT["metre",1, AUTHORITY["EPSG","9001"]], PROJECTION["Transverse_Merc…		707	8.34000099	54.68119021	EPSG:4326	1.5707
Artemisia	vulgaris	species		Artemisia vulgaris L.	Plantae	Asteraceae	Mugwort	ICBN	Quentin J. Groom	Quentin J. Groom	en	CC0 - No Rights Reserved	Quentin J. Groom	e8ad0d98-7f7f-4c76-af44-fb2eccd08e44	Vascular plants of Amrum 2007-2008	HumanObservation			17/08/2007	8	2007			dbc1283b-07c1-43f3-855c-d7de33a286d8	Gro�d�n	Europe; Germany; Schleswig-Holstein; Amrum	Frisian Islands	Amrum	Germany	DE	Schleswig-Holstein	Europe	3458000E 6056000N	EPSG:31467	POLYGON ((3458000 6056000, 3459000 6056000, 3459000 6057000, 3458000 6057000, 3458000 6056000))	PROJCS["DHDN / Gauss-Kruger zone 3", GEOGCS["DHDN", DATUM["Deutsches_Hauptdreiecksnetz", SPHEROID["Bessel 1841",6377397.155,299.1528128, AUTHORITY["EPSG","7004"]], AUTHORITY["EPSG","6314"]], PRIMEM["Greenwich",0, AUTHORITY["EPSG","8901"]], UNIT["degree",0.01745329251994328, AUTHORITY["EPSG","9122"]], AUTHORITY["EPSG","4314"]], UNIT["metre",1, AUTHORITY["EPSG","9001"]], PROJECTION["Transverse_Merc…		707	8.35621356	54.63635968	EPSG:4326	1.5707
Artemisia	vulgaris	species		Artemisia vulgaris L.	Plantae	Asteraceae	Mugwort	ICBN	Quentin J. Groom	Quentin J. Groom	en	CC0 - No Rights Reserved	Quentin J. Groom	e8ad0d98-7f7f-4c76-af44-fb2eccd08e44	Vascular plants of Amrum 2007-2008	HumanObservation				8	2007			64818c7e-1db5-42e4-a75d-90688569b716	Wasserwerk Nebel	Europe; Germany; Schleswig-Holstein; Amrum	Frisian Islands	Amrum	Germany	DE	Schleswig-Holstein	Europe	3457000E 6058000N	EPSG:31467	POLYGON ((3457000 6058000, 3458000 6058000, 3458000 6059000, 3457000 6059000, 3457000 6058000))	PROJCS["DHDN / Gauss-Kruger zone 3", GEOGCS["DHDN", DATUM["Deutsches_Hauptdreiecksnetz", SPHEROID["Bessel 1841",6377397.155,299.1528128, AUTHORITY["EPSG","7004"]], AUTHORITY["EPSG","6314"]], PRIMEM["Greenwich",0, AUTHORITY["EPSG","8901"]], UNIT["degree",0.01745329251994328, AUTHORITY["EPSG","9122"]], AUTHORITY["EPSG","4314"]], UNIT["metre",1, AUTHORITY["EPSG","9001"]], PROJECTION["Transverse_Merc…		707	8.34043736	54.654242	EPSG:4326	1.5707
Artemisia	vulgaris	species		Artemisia vulgaris L.	Plantae	Asteraceae	Mugwort	ICBN	Quentin J. Groom	Quentin J. Groom	en	CC0 - No Rights Reserved	Quentin J. Groom	e8ad0d98-7f7f-4c76-af44-fb2eccd08e44	Vascular plants of Amrum 2007-2008	HumanObservation			23/08/2007	8	2007			8f12beaa-aec0-4e69-a4f1-36c3d02659f5	East Steenodde	Europe; Germany; Schleswig-Holstein; Amrum	Frisian Islands	Amrum	Germany	DE	Schleswig-Holstein	Europe	3460000E 6055000N	EPSG:31467	POLYGON ((3460000 6055000, 3461000 6055000, 3461000 6056000, 3460000 6056000, 3460000 6055000))	PROJCS["DHDN / Gauss-Kruger zone 3", GEOGCS["DHDN", DATUM["Deutsches_Hauptdreiecksnetz", SPHEROID["Bessel 1841",6377397.155,299.1528128, AUTHORITY["EPSG","7004"]], AUTHORITY["EPSG","6314"]], PRIMEM["Greenwich",0, AUTHORITY["EPSG","8901"]], UNIT["degree",0.01745329251994328, AUTHORITY["EPSG","9122"]], AUTHORITY["EPSG","4314"]], UNIT["metre",1, AUTHORITY["EPSG","9001"]], PROJECTION["Transverse_Merc…		707	8.38732007	54.62753732	EPSG:4326	1.5707
Artemisia	vulgaris	species		Artemisia vulgaris L.	Plantae	Asteraceae	Mugwort	ICBN	Quentin J. Groom	Quentin J. Groom	en	CC0 - No Rights Reserved	Quentin J. Groom	e8ad0d98-7f7f-4c76-af44-fb2eccd08e44	Vascular plants of Amrum 2007-2008	HumanObservation			19/08/2007	8	2007			c0df0372-8154-494e-9e42-0889e961b4a1	Grazing marsh north-east	Europe; Germany; Schleswig-Holstein; Amrum	Frisian Islands	Amrum	Germany	DE	Schleswig-Holstein	Europe	3457000E 6062000N	EPSG:31467	POLYGON ((3457000 6062000, 3458000 6062000, 3458000 6063000, 3457000 6063000, 3457000 6062000))	PROJCS["DHDN / Gauss-Kruger zone 3", GEOGCS["DHDN", DATUM["Deutsches_Hauptdreiecksnetz", SPHEROID["Bessel 1841",6377397.155,299.1528128, AUTHORITY["EPSG","7004"]], AUTHORITY["EPSG","6314"]], PRIMEM["Greenwich",0, AUTHORITY["EPSG","8901"]], UNIT["degree",0.01745329251994328, AUTHORITY["EPSG","9122"]], AUTHORITY["EPSG","4314"]], UNIT["metre",1, AUTHORITY["EPSG","9001"]], PROJECTION["Transverse_Merc…		707	8.33985537	54.69017291	EPSG:4326	1.5707
Artemisia	vulgaris	species		Artemisia vulgaris L.	Plantae	Asteraceae	Mugwort	ICBN	Quentin J. Groom	Quentin J. Groom	en	CC0 - No Rights Reserved	Quentin J. Groom	e8ad0d98-7f7f-4c76-af44-fb2eccd08e44	Vascular plants of Amrum 2007-2008	HumanObservation				8	2007			1a40f6be-0071-4d67-91c5-ef5dbdea2ada	Steenodde, west	Europe; Germany; Schleswig-Holstein; Amrum	Frisian Islands	Amrum	Germany	DE	Schleswig-Holstein	Europe	3460000E 6056000N	EPSG:31467	POLYGON ((3460000 6056000, 3461000 6056000, 3461000 6057000, 3460000 6057000, 3460000 6056000))	PROJCS["DHDN / Gauss-Kruger zone 3", GEOGCS["DHDN", DATUM["Deutsches_Hauptdreiecksnetz", SPHEROID["Bessel 1841",6377397.155,299.1528128, AUTHORITY["EPSG","7004"]], AUTHORITY["EPSG","6314"]], PRIMEM["Greenwich",0, AUTHORITY["EPSG","8901"]], UNIT["degree",0.01745329251994328, AUTHORITY["EPSG","9122"]], AUTHORITY["EPSG","4314"]], UNIT["metre",1, AUTHORITY["EPSG","9001"]], PROJECTION["Transverse_Merc…		707	8.38718517	54.63652019	EPSG:4326	1.5707
Artemisia	vulgaris	species		Artemisia vulgaris L.	Plantae	Asteraceae	Mugwort	ICBN	Quentin J. Groom	Quentin J. Groom	en	CC0 - No Rights Reserved	Quentin J. Groom	e8ad0d98-7f7f-4c76-af44-fb2eccd08e44	Vascular plants of Amrum 2007-2008	HumanObservation			25/08/2007	8	2007			db69c039-1bad-4252-b402-500f95eec32b	Windmills	Europe; Germany; Schleswig-Holstein; Amrum	Frisian Islands	Amrum	Germany	DE	Schleswig-Holstein	Europe	3458000E 6057000N	EPSG:31467	POLYGON ((3458000 6057000, 3459000 6057000, 3459000 6058000, 3458000 6058000, 3458000 6057000))	PROJCS["DHDN / Gauss-Kruger zone 3", GEOGCS["DHDN", DATUM["Deutsches_Hauptdreiecksnetz", SPHEROID["Bessel 1841",6377397.155,299.1528128, AUTHORITY["EPSG","7004"]], AUTHORITY["EPSG","6314"]], PRIMEM["Greenwich",0, AUTHORITY["EPSG","8901"]], UNIT["degree",0.01745329251994328, AUTHORITY["EPSG","9122"]], AUTHORITY["EPSG","4314"]], UNIT["metre",1, AUTHORITY["EPSG","9001"]], PROJECTION["Transverse_Merc…		707	8.35607176	54.64534249	EPSG:4326	1.5707
Artemisia	vulgaris	species		Artemisia vulgaris L.	Plantae	Asteraceae	Mugwort	ICBN	Quentin J. Groom	Quentin J. Groom	en	CC0 - No Rights Reserved	Quentin J. Groom	e8ad0d98-7f7f-4c76-af44-fb2eccd08e44	Vascular plants of Amrum 2007-2008	HumanObservation			21/08/2007	8	2007			e2276234-da9e-4be7-8eff-05ca55a3418f	Bearendeal	Europe; Germany; Schleswig-Holstein; Amrum	Frisian Islands	Amrum	Germany	DE	Schleswig-Holstein	Europe	3458000E 6059000N	EPSG:31467	POLYGON ((3458000 6059000, 3459000 6059000, 3459000 6060000, 3458000 6060000, 3458000 6059000))	PROJCS["DHDN / Gauss-Kruger zone 3", GEOGCS["DHDN", DATUM["Deutsches_Hauptdreiecksnetz", SPHEROID["Bessel 1841",6377397.155,299.1528128, AUTHORITY["EPSG","7004"]], AUTHORITY["EPSG","6314"]], PRIMEM["Greenwich",0, AUTHORITY["EPSG","8901"]], UNIT["degree",0.01745329251994328, AUTHORITY["EPSG","9122"]], AUTHORITY["EPSG","4314"]], UNIT["metre",1, AUTHORITY["EPSG","9001"]], PROJECTION["Transverse_Merc…		707	8.35578792	54.66330805	EPSG:4326	1.5707
Artemisia	vulgaris	species		Artemisia vulgaris L.	Plantae	Asteraceae	Mugwort	ICBN	Quentin J. Groom	Quentin J. Groom	en	CC0 - No Rights Reserved	Quentin J. Groom	e8ad0d98-7f7f-4c76-af44-fb2eccd08e44	Vascular plants of Amrum 2007-2008	HumanObservation			24/08/2007	8	2007			d816d21f-7fad-4ae7-bd28-5434b2b48aad	Steenodde	Europe; Germany; Schleswig-Holstein; Amrum	Frisian Islands	Amrum	Germany	DE	Schleswig-Holstein	Europe	3459000E 6056000N	EPSG:31467	POLYGON ((3459000 6056000, 3460000 6056000, 3460000 6057000, 3459000 6057000, 3459000 6056000))	PROJCS["DHDN / Gauss-Kruger zone 3", GEOGCS["DHDN", DATUM["Deutsches_Hauptdreiecksnetz", SPHEROID["Bessel 1841",6377397.155,299.1528128, AUTHORITY["EPSG","7004"]], AUTHORITY["EPSG","6314"]], PRIMEM["Greenwich",0, AUTHORITY["EPSG","8901"]], UNIT["degree",0.01745329251994328, AUTHORITY["EPSG","9122"]], AUTHORITY["EPSG","4314"]], UNIT["metre",1, AUTHORITY["EPSG","9001"]], PROJECTION["Transverse_Merc…		707	8.37169933	54.63644093	EPSG:4326	1.5707
Artemisia	vulgaris	species		Artemisia vulgaris L.	Plantae	Asteraceae	Mugwort	ICBN	Quentin J. Groom	Quentin J. Groom	en	CC0 - No Rights Reserved	Quentin J. Groom	e8ad0d98-7f7f-4c76-af44-fb2eccd08e44	Vascular plants of Amrum 2007-2008	HumanObservation			30/08/2007	8	2007			81bcd056-5e17-4c7c-9526-26a632f4dc1c	East Witdune	Europe; Germany; Schleswig-Holstein; Amrum	Frisian Islands	Amrum	Germany	DE	Schleswig-Holstein	Europe	3461000E 6055000N	EPSG:31467	POLYGON ((3461000 6055000, 3462000 6055000, 3462000 6056000, 3461000 6056000, 3461000 6055000))	PROJCS["DHDN / Gauss-Kruger zone 3", GEOGCS["DHDN", DATUM["Deutsches_Hauptdreiecksnetz", SPHEROID["Bessel 1841",6377397.155,299.1528128, AUTHORITY["EPSG","7004"]], AUTHORITY["EPSG","6314"]], PRIMEM["Greenwich",0, AUTHORITY["EPSG","8901"]], UNIT["degree",0.01745329251994328, AUTHORITY["EPSG","9122"]], AUTHORITY["EPSG","4314"]], UNIT["metre",1, AUTHORITY["EPSG","9001"]], PROJECTION["Transverse_Merc…		707	8.40280258	54.62761458	EPSG:4326	1.5707
Artemisia	vulgaris	species		Artemisia vulgaris L.	Plantae	Asteraceae	Mugwort	ICBN	Quentin J. Groom	Quentin J. Groom	en	CC0 - No Rights Reserved	Quentin J. Groom	e8ad0d98-7f7f-4c76-af44-fb2eccd08e44	Vascular plants of Amrum 2007-2008	HumanObservation				8	2007			f496438a-7e92-4cff-9855-5ce9e2a30c0c	Thalassozentrum	Europe; Germany; Schleswig-Holstein; Amrum	Frisian Islands	Amrum	Germany	DE	Schleswig-Holstein	Europe	3459000E 6055000N	EPSG:31467	POLYGON ((3459000 6055000, 3460000 6055000, 3460000 6056000, 3459000 6056000, 3459000 6055000))	PROJCS["DHDN / Gauss-Kruger zone 3", GEOGCS["DHDN", DATUM["Deutsches_Hauptdreiecksnetz", SPHEROID["Bessel 1841",6377397.155,299.1528128, AUTHORITY["EPSG","7004"]], AUTHORITY["EPSG","6314"]], PRIMEM["Greenwich",0, AUTHORITY["EPSG","8901"]], UNIT["degree",0.01745329251994328, AUTHORITY["EPSG","9122"]], AUTHORITY["EPSG","4314"]], UNIT["metre",1, AUTHORITY["EPSG","9001"]], PROJECTION["Transverse_Merc…		707	8.37183764	54.62745808	EPSG:4326	1.5707
Artemisia	vulgaris	species		Artemisia vulgaris L.	Plantae	Asteraceae	Mugwort	ICBN	Quentin J. Groom	Quentin J. Groom	en	CC0 - No Rights Reserved	Quentin J. Groom	e8ad0d98-7f7f-4c76-af44-fb2eccd08e44	Vascular plants of Amrum 2007-2008	HumanObservation			06/07/2008	7	2008			9d28fc4d-49ed-4079-8f59-80b4377aa42e	Thalassozentrum	Europe; Germany; Schleswig-Holstein; Amrum	Frisian Islands	Amrum	Germany	DE	Schleswig-Holstein	Europe	3459000E 6055000N	EPSG:31467	POLYGON ((3459000 6055000, 3460000 6055000, 3460000 6056000, 3459000 6056000, 3459000 6055000))	PROJCS["DHDN / Gauss-Kruger zone 3", GEOGCS["DHDN", DATUM["Deutsches_Hauptdreiecksnetz", SPHEROID["Bessel 1841",6377397.155,299.1528128, AUTHORITY["EPSG","7004"]], AUTHORITY["EPSG","6314"]], PRIMEM["Greenwich",0, AUTHORITY["EPSG","8901"]], UNIT["degree",0.01745329251994328, AUTHORITY["EPSG","9122"]], AUTHORITY["EPSG","4314"]], UNIT["metre",1, AUTHORITY["EPSG","9001"]], PROJECTION["Transverse_Merc…		707	8.37183764	54.62745808	EPSG:4326	1.5707
Artemisia	vulgaris	species		Artemisia vulgaris L.	Plantae	Asteraceae	Mugwort	ICBN	Quentin J. Groom	Quentin J. Groom	en	CC0 - No Rights Reserved	Quentin J. Groom	e8ad0d98-7f7f-4c76-af44-fb2eccd08e44	Vascular plants of Amrum 2007-2008	HumanObservation			09/07/2008	7	2008			fb36ffb9-de88-4742-afd1-5b7eb40f386a	East Steenodde	Europe; Germany; Schleswig-Holstein; Amrum	Frisian Islands	Amrum	Germany	DE	Schleswig-Holstein	Europe	3460000E 6055000N	EPSG:31467	POLYGON ((3460000 6055000, 3461000 6055000, 3461000 6056000, 3460000 6056000, 3460000 6055000))	PROJCS["DHDN / Gauss-Kruger zone 3", GEOGCS["DHDN", DATUM["Deutsches_Hauptdreiecksnetz", SPHEROID["Bessel 1841",6377397.155,299.1528128, AUTHORITY["EPSG","7004"]], AUTHORITY["EPSG","6314"]], PRIMEM["Greenwich",0, AUTHORITY["EPSG","8901"]], UNIT["degree",0.01745329251994328, AUTHORITY["EPSG","9122"]], AUTHORITY["EPSG","4314"]], UNIT["metre",1, AUTHORITY["EPSG","9001"]], PROJECTION["Transverse_Merc…		707	8.38732007	54.62753732	EPSG:4326	1.5707
Artemisia	vulgaris	species		Artemisia vulgaris L.	Plantae	Asteraceae	Mugwort	ICBN	Quentin J. Groom	Quentin J. Groom	en	CC0 - No Rights Reserved	Quentin J. Groom	e8ad0d98-7f7f-4c76-af44-fb2eccd08e44	Vascular plants of Amrum 2007-2008	HumanObservation			19/07/2008	7	2008			01de6e90-7290-43cc-a95c-6813ffd630d7	Windmills	Europe; Germany; Schleswig-Holstein; Amrum	Frisian Islands	Amrum	Germany	DE	Schleswig-Holstein	Europe	3458000E 6057000N	EPSG:31467	POLYGON ((3458000 6057000, 3459000 6057000, 3459000 6058000, 3458000 6058000, 3458000 6057000))	PROJCS["DHDN / Gauss-Kruger zone 3", GEOGCS["DHDN", DATUM["Deutsches_Hauptdreiecksnetz", SPHEROID["Bessel 1841",6377397.155,299.1528128, AUTHORITY["EPSG","7004"]], AUTHORITY["EPSG","6314"]], PRIMEM["Greenwich",0, AUTHORITY["EPSG","8901"]], UNIT["degree",0.01745329251994328, AUTHORITY["EPSG","9122"]], AUTHORITY["EPSG","4314"]], UNIT["metre",1, AUTHORITY["EPSG","9001"]], PROJECTION["Transverse_Merc…		707	8.35607176	54.64534249	EPSG:4326	1.5707
Artemisia	vulgaris	species		Artemisia vulgaris L.	Plantae	Asteraceae	Mugwort	ICBN	Quentin J. Groom	Quentin J. Groom	en	CC0 - No Rights Reserved	Quentin J. Groom	e8ad0d98-7f7f-4c76-af44-fb2eccd08e44	Vascular plants of Amrum 2007-2008	HumanObservation			12/07/2008	7	2008			481aed39-85a1-456b-a578-4eefbbc187cd	Ann-Lunn east	Europe; Germany; Schleswig-Holstein; Amrum	Frisian Islands	Amrum	Germany	DE	Schleswig-Holstein	Europe	3458000E 6060000N	EPSG:31467	POLYGON ((3458000 6060000, 3459000 6060000, 3459000 6061000, 3458000 6061000, 3458000 6060000))	PROJCS["DHDN / Gauss-Kruger zone 3", GEOGCS["DHDN", DATUM["Deutsches_Hauptdreiecksnetz", SPHEROID["Bessel 1841",6377397.155,299.1528128, AUTHORITY["EPSG","7004"]], AUTHORITY["EPSG","6314"]], PRIMEM["Greenwich",0, AUTHORITY["EPSG","8901"]], UNIT["degree",0.01745329251994328, AUTHORITY["EPSG","9122"]], AUTHORITY["EPSG","4314"]], UNIT["metre",1, AUTHORITY["EPSG","9001"]], PROJECTION["Transverse_Merc…		707	8.35564588	54.67229082	EPSG:4326	1.5707
Artemisia	vulgaris	species		Artemisia vulgaris L.	Plantae	Asteraceae	Mugwort	ICBN	Quentin J. Groom	Quentin J. Groom	en	CC0 - No Rights Reserved	Quentin J. Groom	e8ad0d98-7f7f-4c76-af44-fb2eccd08e44	Vascular plants of Amrum 2007-2008	HumanObservation			05/07/2008	7	2008			fe5d4872-2d3e-47dd-9ec2-54893c8ebaa2	Norddorf Sewage works	Europe; Germany; Schleswig-Holstein; Amrum	Frisian Islands	Amrum	Germany	DE	Schleswig-Holstein	Europe	3457000E 6061000N	EPSG:31467	POLYGON ((3457000 6061000, 3458000 6061000, 3458000 6062000, 3457000 6062000, 3457000 6061000))	PROJCS["DHDN / Gauss-Kruger zone 3", GEOGCS["DHDN", DATUM["Deutsches_Hauptdreiecksnetz", SPHEROID["Bessel 1841",6377397.155,299.1528128, AUTHORITY["EPSG","7004"]], AUTHORITY["EPSG","6314"]], PRIMEM["Greenwich",0, AUTHORITY["EPSG","8901"]], UNIT["degree",0.01745329251994328, AUTHORITY["EPSG","9122"]], AUTHORITY["EPSG","4314"]], UNIT["metre",1, AUTHORITY["EPSG","9001"]], PROJECTION["Transverse_Merc…		707	8.34000099	54.68119021	EPSG:4326	1.5707
Artemisia	vulgaris	species		Artemisia vulgaris L.	Plantae	Asteraceae	Mugwort	ICBN	Quentin J. Groom	Quentin J. Groom	en	CC0 - No Rights Reserved	Quentin J. Groom	e8ad0d98-7f7f-4c76-af44-fb2eccd08e44	Vascular plants of Amrum 2007-2008	HumanObservation			12/07/2008	7	2008			d73408f8-85b6-4cef-b045-13f05d985a3e	Ann Lunn (west)	Europe; Germany; Schleswig-Holstein; Amrum	Frisian Islands	Amrum	Germany	DE	Schleswig-Holstein	Europe	3458000E 6060000N	EPSG:31467	POLYGON ((3457000 6060000, 3458000 6060000, 3458000 6061000, 3457000 6061000, 3457000 6060000))	PROJCS["DHDN / Gauss-Kruger zone 3", GEOGCS["DHDN", DATUM["Deutsches_Hauptdreiecksnetz", SPHEROID["Bessel 1841",6377397.155,299.1528128, AUTHORITY["EPSG","7004"]], AUTHORITY["EPSG","6314"]], PRIMEM["Greenwich",0, AUTHORITY["EPSG","8901"]], UNIT["degree",0.01745329251994328, AUTHORITY["EPSG","9122"]], AUTHORITY["EPSG","4314"]], UNIT["metre",1, AUTHORITY["EPSG","9001"]], PROJECTION["Transverse_Merc…	Saltmarsh, grazing, crops and a small amount of woodland	707	8.34014653	54.67220748	EPSG:4326	1.5707
Artemisia	vulgaris	species		Artemisia vulgaris L.	Plantae	Asteraceae	Mugwort	ICBN	Quentin J. Groom	Quentin J. Groom	en	CC0 - No Rights Reserved	Quentin J. Groom	e8ad0d98-7f7f-4c76-af44-fb2eccd08e44	Vascular plants of Amrum 2007-2008	HumanObservation			20/07/2008	7	2008			1e7678e6-be04-49a6-bd68-48e37a06b6ab	Steenodde	Europe; Germany; Schleswig-Holstein; Amrum	Frisian Islands	Amrum	Germany	DE	Schleswig-Holstein	Europe	3459000E 6056000N	EPSG:31467	POLYGON ((3459000 6056000, 3460000 6056000, 3460000 6057000, 3459000 6057000, 3459000 6056000))	PROJCS["DHDN / Gauss-Kruger zone 3", GEOGCS["DHDN", DATUM["Deutsches_Hauptdreiecksnetz", SPHEROID["Bessel 1841",6377397.155,299.1528128, AUTHORITY["EPSG","7004"]], AUTHORITY["EPSG","6314"]], PRIMEM["Greenwich",0, AUTHORITY["EPSG","8901"]], UNIT["degree",0.01745329251994328, AUTHORITY["EPSG","9122"]], AUTHORITY["EPSG","4314"]], UNIT["metre",1, AUTHORITY["EPSG","9001"]], PROJECTION["Transverse_Merc…		707	8.37169933	54.63644093	EPSG:4326	1.5707
Aster	tripolium	species		Aster tripolium L.	Plantae	Asteraceae	Sea Aster	ICBN	Quentin J. Groom	Quentin J. Groom	en	CC0 - No Rights Reserved	Quentin J. Groom	e8ad0d98-7f7f-4c76-af44-fb2eccd08e44	Vascular plants of Amrum 2007-2008	HumanObservation				8	2007			27a29396-c58a-4f99-a490-3879a71d57ce	Steenoder Klift	Europe; Germany; Schleswig-Holstein; Amrum	Frisian Islands	Amrum	Germany	DE	Schleswig-Holstein	Europe	3459000E 6057000N	EPSG:31467	POLYGON ((3459000 6057000, 3460000 6057000, 3460000 6058000, 3459000 6058000, 3459000 6057000))	PROJCS["DHDN / Gauss-Kruger zone 3", GEOGCS["DHDN", DATUM["Deutsches_Hauptdreiecksnetz", SPHEROID["Bessel 1841",6377397.155,299.1528128, AUTHORITY["EPSG","7004"]], AUTHORITY["EPSG","6314"]], PRIMEM["Greenwich",0, AUTHORITY["EPSG","8901"]], UNIT["degree",0.01745329251994328, AUTHORITY["EPSG","9122"]], AUTHORITY["EPSG","4314"]], UNIT["metre",1, AUTHORITY["EPSG","9001"]], PROJECTION["Transverse_Merc…	Sea shore, grazing land and crops	707	8.37156094	54.64542376	EPSG:4326	1.5707
Aster	tripolium	species		Aster tripolium L.	Plantae	Asteraceae	Sea Aster	ICBN	Quentin J. Groom	Quentin J. Groom	en	CC0 - No Rights Reserved	Quentin J. Groom	e8ad0d98-7f7f-4c76-af44-fb2eccd08e44	Vascular plants of Amrum 2007-2008	HumanObservation				8	2007			b1ee495d-937e-4b33-868d-430a25c6a0d2	Ann Lunn (west)	Europe; Germany; Schleswig-Holstein; Amrum	Frisian Islands	Amrum	Germany	DE	Schleswig-Holstein	Europe	3457000E 6060000N	EPSG:31467	POLYGON ((3457000 6060000, 3458000 6060000, 3458000 6061000, 3457000 6061000, 3457000 6060000))	PROJCS["DHDN / Gauss-Kruger zone 3", GEOGCS["DHDN", DATUM["Deutsches_Hauptdreiecksnetz", SPHEROID["Bessel 1841",6377397.155,299.1528128, AUTHORITY["EPSG","7004"]], AUTHORITY["EPSG","6314"]], PRIMEM["Greenwich",0, AUTHORITY["EPSG","8901"]], UNIT["degree",0.01745329251994328, AUTHORITY["EPSG","9122"]], AUTHORITY["EPSG","4314"]], UNIT["metre",1, AUTHORITY["EPSG","9001"]], PROJECTION["Transverse_Merc…	Saltmarsh, grazing, crops and a small amount of woodland	707	8.34014653	54.67220748	EPSG:4326	1.5707
Aster	tripolium	species		Aster tripolium L.	Plantae	Asteraceae	Sea Aster	ICBN	Quentin J. Groom	Quentin J. Groom	en	CC0 - No Rights Reserved	Quentin J. Groom	e8ad0d98-7f7f-4c76-af44-fb2eccd08e44	Vascular plants of Amrum 2007-2008	HumanObservation				8	2007			2cecaef8-711f-40ae-90fd-1fd23c33eb56	Nebel	Europe; Germany; Schleswig-Holstein; Amrum	Frisian Islands	Amrum	Germany	DE	Schleswig-Holstein	Europe	3458000E 6058000N	EPSG:31467	POLYGON ((3458000 6058000, 3459000 6058000, 3459000 6059000, 3458000 6059000, 3458000 6058000))	PROJCS["DHDN / Gauss-Kruger zone 3", GEOGCS["DHDN", DATUM["Deutsches_Hauptdreiecksnetz", SPHEROID["Bessel 1841",6377397.155,299.1528128, AUTHORITY["EPSG","7004"]], AUTHORITY["EPSG","6314"]], PRIMEM["Greenwich",0, AUTHORITY["EPSG","8901"]], UNIT["degree",0.01745329251994328, AUTHORITY["EPSG","9122"]], AUTHORITY["EPSG","4314"]], UNIT["metre",1, AUTHORITY["EPSG","9001"]], PROJECTION["Transverse_Merc…	Town, saltmarsh, grazing	707	8.35592988	54.65432528	EPSG:4326	1.5707
Aster	tripolium	species		Aster tripolium L.	Plantae	Asteraceae	Sea Aster	ICBN	Quentin J. Groom	Quentin J. Groom	en	CC0 - No Rights Reserved	Quentin J. Groom	e8ad0d98-7f7f-4c76-af44-fb2eccd08e44	Vascular plants of Amrum 2007-2008	HumanObservation				8	2007			e00fb304-bbda-43bc-b6f7-2832a29e16bc	Norddorf Sewage works	Europe; Germany; Schleswig-Holstein; Amrum	Frisian Islands	Amrum	Germany	DE	Schleswig-Holstein	Europe	3457000E 6061000N	EPSG:31467	POLYGON ((3457000 6061000, 3458000 6061000, 3458000 6062000, 3457000 6062000, 3457000 6061000))	PROJCS["DHDN / Gauss-Kruger zone 3", GEOGCS["DHDN", DATUM["Deutsches_Hauptdreiecksnetz", SPHEROID["Bessel 1841",6377397.155,299.1528128, AUTHORITY["EPSG","7004"]], AUTHORITY["EPSG","6314"]], PRIMEM["Greenwich",0, AUTHORITY["EPSG","8901"]], UNIT["degree",0.01745329251994328, AUTHORITY["EPSG","9122"]], AUTHORITY["EPSG","4314"]], UNIT["metre",1, AUTHORITY["EPSG","9001"]], PROJECTION["Transverse_Merc…		707	8.34000099	54.68119021	EPSG:4326	1.5707
Aster	tripolium	species		Aster tripolium L.	Plantae	Asteraceae	Sea Aster	ICBN	Quentin J. Groom	Quentin J. Groom	en	CC0 - No Rights Reserved	Quentin J. Groom	e8ad0d98-7f7f-4c76-af44-fb2eccd08e44	Vascular plants of Amrum 2007-2008	HumanObservation			20/08/2007	8	2007			7894ea5a-7cc2-48e2-8513-6b3752f1acb5	Ann-Lunn east	Europe; Germany; Schleswig-Holstein; Amrum	Frisian Islands	Amrum	Germany	DE	Schleswig-Holstein	Europe	3458000E 6060000N	EPSG:31467	POLYGON ((3458000 6060000, 3459000 6060000, 3459000 6061000, 3458000 6061000, 3458000 6060000))	PROJCS["DHDN / Gauss-Kruger zone 3", GEOGCS["DHDN", DATUM["Deutsches_Hauptdreiecksnetz", SPHEROID["Bessel 1841",6377397.155,299.1528128, AUTHORITY["EPSG","7004"]], AUTHORITY["EPSG","6314"]], PRIMEM["Greenwich",0, AUTHORITY["EPSG","8901"]], UNIT["degree",0.01745329251994328, AUTHORITY["EPSG","9122"]], AUTHORITY["EPSG","4314"]], UNIT["metre",1, AUTHORITY["EPSG","9001"]], PROJECTION["Transverse_Merc…		707	8.35564588	54.67229082	EPSG:4326	1.5707
Aster	tripolium	species		Aster tripolium L.	Plantae	Asteraceae	Sea Aster	ICBN	Quentin J. Groom	Quentin J. Groom	en	CC0 - No Rights Reserved	Quentin J. Groom	e8ad0d98-7f7f-4c76-af44-fb2eccd08e44	Vascular plants of Amrum 2007-2008	HumanObservation			19/08/2007	8	2007			4e19bc68-b7a4-4fef-9e6f-31f7bfa72d91	Grazing marsh north-east	Europe; Germany; Schleswig-Holstein; Amrum	Frisian Islands	Amrum	Germany	DE	Schleswig-Holstein	Europe	3457000E 6062000N	EPSG:31467	POLYGON ((3457000 6062000, 3458000 6062000, 3458000 6063000, 3457000 6063000, 3457000 6062000))	PROJCS["DHDN / Gauss-Kruger zone 3", GEOGCS["DHDN", DATUM["Deutsches_Hauptdreiecksnetz", SPHEROID["Bessel 1841",6377397.155,299.1528128, AUTHORITY["EPSG","7004"]], AUTHORITY["EPSG","6314"]], PRIMEM["Greenwich",0, AUTHORITY["EPSG","8901"]], UNIT["degree",0.01745329251994328, AUTHORITY["EPSG","9122"]], AUTHORITY["EPSG","4314"]], UNIT["metre",1, AUTHORITY["EPSG","9001"]], PROJECTION["Transverse_Merc…		707	8.33985537	54.69017291	EPSG:4326	1.5707
Aster	tripolium	species		Aster tripolium L.	Plantae	Asteraceae	Sea Aster	ICBN	Quentin J. Groom	Quentin J. Groom	en	CC0 - No Rights Reserved	Quentin J. Groom	e8ad0d98-7f7f-4c76-af44-fb2eccd08e44	Vascular plants of Amrum 2007-2008	HumanObservation			21/08/2007	8	2007			a69bd086-c085-4593-ae6b-be5a6200ba41	Bearendeal	Europe; Germany; Schleswig-Holstein; Amrum	Frisian Islands	Amrum	Germany	DE	Schleswig-Holstein	Europe	3458000E 6059000N	EPSG:31467	POLYGON ((3458000 6059000, 3459000 6059000, 3459000 6060000, 3458000 6060000, 3458000 6059000))	PROJCS["DHDN / Gauss-Kruger zone 3", GEOGCS["DHDN", DATUM["Deutsches_Hauptdreiecksnetz", SPHEROID["Bessel 1841",6377397.155,299.1528128, AUTHORITY["EPSG","7004"]], AUTHORITY["EPSG","6314"]], PRIMEM["Greenwich",0, AUTHORITY["EPSG","8901"]], UNIT["degree",0.01745329251994328, AUTHORITY["EPSG","9122"]], AUTHORITY["EPSG","4314"]], UNIT["metre",1, AUTHORITY["EPSG","9001"]], PROJECTION["Transverse_Merc…		707	8.35578792	54.66330805	EPSG:4326	1.5707
Aster	tripolium	species		Aster tripolium L.	Plantae	Asteraceae	Sea Aster	ICBN	Quentin J. Groom	Quentin J. Groom	en	CC0 - No Rights Reserved	Quentin J. Groom	e8ad0d98-7f7f-4c76-af44-fb2eccd08e44	Vascular plants of Amrum 2007-2008	HumanObservation			12/07/2008	7	2008			87d39e69-0697-4401-8cf5-2becb860527d	Ann-Lunn east	Europe; Germany; Schleswig-Holstein; Amrum	Frisian Islands	Amrum	Germany	DE	Schleswig-Holstein	Europe	3458000E 6060000N	EPSG:31467	POLYGON ((3458000 6060000, 3459000 6060000, 3459000 6061000, 3458000 6061000, 3458000 6060000))	PROJCS["DHDN / Gauss-Kruger zone 3", GEOGCS["DHDN", DATUM["Deutsches_Hauptdreiecksnetz", SPHEROID["Bessel 1841",6377397.155,299.1528128, AUTHORITY["EPSG","7004"]], AUTHORITY["EPSG","6314"]], PRIMEM["Greenwich",0, AUTHORITY["EPSG","8901"]], UNIT["degree",0.01745329251994328, AUTHORITY["EPSG","9122"]], AUTHORITY["EPSG","4314"]], UNIT["metre",1, AUTHORITY["EPSG","9001"]], PROJECTION["Transverse_Merc…		707	8.35564588	54.67229082	EPSG:4326	1.5707
Aster	tripolium	species		Aster tripolium L.	Plantae	Asteraceae	Sea Aster	ICBN	Quentin J. Groom	Quentin J. Groom	en	CC0 - No Rights Reserved	Quentin J. Groom	e8ad0d98-7f7f-4c76-af44-fb2eccd08e44	Vascular plants of Amrum 2007-2008	HumanObservation			05/07/2008	7	2008			5f2d05b3-8b5a-4425-a05a-9ab08f0246fb	Norddorf Sewage works	Europe; Germany; Schleswig-Holstein; Amrum	Frisian Islands	Amrum	Germany	DE	Schleswig-Holstein	Europe	3457000E 6061000N	EPSG:31467	POLYGON ((3457000 6061000, 3458000 6061000, 3458000 6062000, 3457000 6062000, 3457000 6061000))	PROJCS["DHDN / Gauss-Kruger zone 3", GEOGCS["DHDN", DATUM["Deutsches_Hauptdreiecksnetz", SPHEROID["Bessel 1841",6377397.155,299.1528128, AUTHORITY["EPSG","7004"]], AUTHORITY["EPSG","6314"]], PRIMEM["Greenwich",0, AUTHORITY["EPSG","8901"]], UNIT["degree",0.01745329251994328, AUTHORITY["EPSG","9122"]], AUTHORITY["EPSG","4314"]], UNIT["metre",1, AUTHORITY["EPSG","9001"]], PROJECTION["Transverse_Merc…		707	8.34000099	54.68119021	EPSG:4326	1.5707
Bellis	perennis	species		Bellis perennis L.	Plantae	Asteraceae	Daisy	ICBN	Quentin J. Groom	Quentin J. Groom	en	CC0 - No Rights Reserved	Quentin J. Groom	e8ad0d98-7f7f-4c76-af44-fb2eccd08e44	Vascular plants of Amrum 2007-2008	HumanObservation			31/08/2007	8	2007			2d244181-4d69-40c8-832b-316cae7e9be4	Z1 50m plot, central Nebel	Europe; Germany; Schleswig-Holstein; Amrum	Frisian Islands	Amrum	Germany	DE	Schleswig-Holstein	Europe	3458400E 6058200N	EPSG:31467	POLYGON ((3458400 6058200, 3458450 6058200, 3458450 6058250, 3458400 6058250, 3458400 6058200))	PROJCS["DHDN / Gauss-Kruger zone 3", GEOGCS["DHDN", DATUM["Deutsches_Hauptdreiecksnetz", SPHEROID["Bessel 1841",6377397.155,299.1528128, AUTHORITY["EPSG","7004"]], AUTHORITY["EPSG","6314"]], PRIMEM["Greenwich",0, AUTHORITY["EPSG","8901"]], UNIT["degree",0.01745329251994328, AUTHORITY["EPSG","9122"]], AUTHORITY["EPSG","4314"]], UNIT["metre",1, AUTHORITY["EPSG","9001"]], PROJECTION["Transverse_Merc…	hind dunes	30	8.35480703	54.65184883	EPSG:4326	1.5707
Bellis	perennis	species		Bellis perennis L.	Plantae	Asteraceae	Daisy	ICBN	Quentin J. Groom	Quentin J. Groom	en	CC0 - No Rights Reserved	Quentin J. Groom	e8ad0d98-7f7f-4c76-af44-fb2eccd08e44	Vascular plants of Amrum 2007-2008	HumanObservation				8	2007			43f3c1b7-40ea-4de6-a54d-6de5035bed1d	Nebel	Europe; Germany; Schleswig-Holstein; Amrum	Frisian Islands	Amrum	Germany	DE	Schleswig-Holstein	Europe	3458000E 6058000N	EPSG:31467	POLYGON ((3458000 6058000, 3459000 6058000, 3459000 6059000, 3458000 6059000, 3458000 6058000))	PROJCS["DHDN / Gauss-Kruger zone 3", GEOGCS["DHDN", DATUM["Deutsches_Hauptdreiecksnetz", SPHEROID["Bessel 1841",6377397.155,299.1528128, AUTHORITY["EPSG","7004"]], AUTHORITY["EPSG","6314"]], PRIMEM["Greenwich",0, AUTHORITY["EPSG","8901"]], UNIT["degree",0.01745329251994328, AUTHORITY["EPSG","9122"]], AUTHORITY["EPSG","4314"]], UNIT["metre",1, AUTHORITY["EPSG","9001"]], PROJECTION["Transverse_Merc…	Town, saltmarsh, grazing	707	8.35592988	54.65432528	EPSG:4326	1.5707
Bellis	perennis	species		Bellis perennis L.	Plantae	Asteraceae	Daisy	ICBN	Quentin J. Groom	Quentin J. Groom	en	CC0 - No Rights Reserved	Quentin J. Groom	e8ad0d98-7f7f-4c76-af44-fb2eccd08e44	Vascular plants of Amrum 2007-2008	HumanObservation				8	2007			746638f1-9738-48d0-b77b-7011124c699e	Norddorf east	Europe; Germany; Schleswig-Holstein; Amrum	Frisian Islands	Amrum	Germany	DE	Schleswig-Holstein	Europe	3457000E 6061000N	EPSG:31467	POLYGON ((3457000 6061000, 3458000 6061000, 3458000 6062000, 3457000 6062000, 3457000 6061000))	PROJCS["DHDN / Gauss-Kruger zone 3", GEOGCS["DHDN", DATUM["Deutsches_Hauptdreiecksnetz", SPHEROID["Bessel 1841",6377397.155,299.1528128, AUTHORITY["EPSG","7004"]], AUTHORITY["EPSG","6314"]], PRIMEM["Greenwich",0, AUTHORITY["EPSG","8901"]], UNIT["degree",0.01745329251994328, AUTHORITY["EPSG","9122"]], AUTHORITY["EPSG","4314"]], UNIT["metre",1, AUTHORITY["EPSG","9001"]], PROJECTION["Transverse_Merc…		707	8.34000099	54.68119021	EPSG:4326	1.5707
Bellis	perennis	species		Bellis perennis L.	Plantae	Asteraceae	Daisy	ICBN	Quentin J. Groom	Quentin J. Groom	en	CC0 - No Rights Reserved	Quentin J. Groom	e8ad0d98-7f7f-4c76-af44-fb2eccd08e44	Vascular plants of Amrum 2007-2008	HumanObservation				8	2007			3aec2c29-2641-4966-9ced-6929de153d11	Norddorf Sewage works	Europe; Germany; Schleswig-Holstein; Amrum	Frisian Islands	Amrum	Germany	DE	Schleswig-Holstein	Europe	3457000E 6061000N	EPSG:31467	POLYGON ((3457000 6061000, 3458000 6061000, 3458000 6062000, 3457000 6062000, 3457000 6061000))	PROJCS["DHDN / Gauss-Kruger zone 3", GEOGCS["DHDN", DATUM["Deutsches_Hauptdreiecksnetz", SPHEROID["Bessel 1841",6377397.155,299.1528128, AUTHORITY["EPSG","7004"]], AUTHORITY["EPSG","6314"]], PRIMEM["Greenwich",0, AUTHORITY["EPSG","8901"]], UNIT["degree",0.01745329251994328, AUTHORITY["EPSG","9122"]], AUTHORITY["EPSG","4314"]], UNIT["metre",1, AUTHORITY["EPSG","9001"]], PROJECTION["Transverse_Merc…		707	8.34000099	54.68119021	EPSG:4326	1.5707
Bellis	perennis	species		Bellis perennis L.	Plantae	Asteraceae	Daisy	ICBN	Quentin J. Groom	Quentin J. Groom	en	CC0 - No Rights Reserved	Quentin J. Groom	e8ad0d98-7f7f-4c76-af44-fb2eccd08e44	Vascular plants of Amrum 2007-2008	HumanObservation			17/08/2007	8	2007			a4c3ee44-82f1-4761-a57f-4f739f783ce5	Gro�d�n	Europe; Germany; Schleswig-Holstein; Amrum	Frisian Islands	Amrum	Germany	DE	Schleswig-Holstein	Europe	3458000E 6056000N	EPSG:31467	POLYGON ((3458000 6056000, 3459000 6056000, 3459000 6057000, 3458000 6057000, 3458000 6056000))	PROJCS["DHDN / Gauss-Kruger zone 3", GEOGCS["DHDN", DATUM["Deutsches_Hauptdreiecksnetz", SPHEROID["Bessel 1841",6377397.155,299.1528128, AUTHORITY["EPSG","7004"]], AUTHORITY["EPSG","6314"]], PRIMEM["Greenwich",0, AUTHORITY["EPSG","8901"]], UNIT["degree",0.01745329251994328, AUTHORITY["EPSG","9122"]], AUTHORITY["EPSG","4314"]], UNIT["metre",1, AUTHORITY["EPSG","9001"]], PROJECTION["Transverse_Merc…		707	8.35621356	54.63635968	EPSG:4326	1.5707
Bellis	perennis	species		Bellis perennis L.	Plantae	Asteraceae	Daisy	ICBN	Quentin J. Groom	Quentin J. Groom	en	CC0 - No Rights Reserved	Quentin J. Groom	e8ad0d98-7f7f-4c76-af44-fb2eccd08e44	Vascular plants of Amrum 2007-2008	HumanObservation				8	2007			e3e91136-0ea6-4152-96a6-cf54edd34661	Wasserwerk Nebel	Europe; Germany; Schleswig-Holstein; Amrum	Frisian Islands	Amrum	Germany	DE	Schleswig-Holstein	Europe	3457000E 6058000N	EPSG:31467	POLYGON ((3457000 6058000, 3458000 6058000, 3458000 6059000, 3457000 6059000, 3457000 6058000))	PROJCS["DHDN / Gauss-Kruger zone 3", GEOGCS["DHDN", DATUM["Deutsches_Hauptdreiecksnetz", SPHEROID["Bessel 1841",6377397.155,299.1528128, AUTHORITY["EPSG","7004"]], AUTHORITY["EPSG","6314"]], PRIMEM["Greenwich",0, AUTHORITY["EPSG","8901"]], UNIT["degree",0.01745329251994328, AUTHORITY["EPSG","9122"]], AUTHORITY["EPSG","4314"]], UNIT["metre",1, AUTHORITY["EPSG","9001"]], PROJECTION["Transverse_Merc…		707	8.34043736	54.654242	EPSG:4326	1.5707
Bellis	perennis	species		Bellis perennis L.	Plantae	Asteraceae	Daisy	ICBN	Quentin J. Groom	Quentin J. Groom	en	CC0 - No Rights Reserved	Quentin J. Groom	e8ad0d98-7f7f-4c76-af44-fb2eccd08e44	Vascular plants of Amrum 2007-2008	HumanObservation			23/08/2007	8	2007			90a6e3b1-b1a3-44dd-bc27-43087a9b697e	East Steenodde	Europe; Germany; Schleswig-Holstein; Amrum	Frisian Islands	Amrum	Germany	DE	Schleswig-Holstein	Europe	3460000E 6055000N	EPSG:31467	POLYGON ((3460000 6055000, 3461000 6055000, 3461000 6056000, 3460000 6056000, 3460000 6055000))	PROJCS["DHDN / Gauss-Kruger zone 3", GEOGCS["DHDN", DATUM["Deutsches_Hauptdreiecksnetz", SPHEROID["Bessel 1841",6377397.155,299.1528128, AUTHORITY["EPSG","7004"]], AUTHORITY["EPSG","6314"]], PRIMEM["Greenwich",0, AUTHORITY["EPSG","8901"]], UNIT["degree",0.01745329251994328, AUTHORITY["EPSG","9122"]], AUTHORITY["EPSG","4314"]], UNIT["metre",1, AUTHORITY["EPSG","9001"]], PROJECTION["Transverse_Merc…		707	8.38732007	54.62753732	EPSG:4326	1.5707
Bellis	perennis	species		Bellis perennis L.	Plantae	Asteraceae	Daisy	ICBN	Quentin J. Groom	Quentin J. Groom	en	CC0 - No Rights Reserved	Quentin J. Groom	e8ad0d98-7f7f-4c76-af44-fb2eccd08e44	Vascular plants of Amrum 2007-2008	HumanObservation			24/08/2007	8	2007			b383727b-2314-4859-964a-4b219fad4e7f	Steenodde	Europe; Germany; Schleswig-Holstein; Amrum	Frisian Islands	Amrum	Germany	DE	Schleswig-Holstein	Europe	3459000E 6056000N	EPSG:31467	POLYGON ((3459000 6056000, 3460000 6056000, 3460000 6057000, 3459000 6057000, 3459000 6056000))	PROJCS["DHDN / Gauss-Kruger zone 3", GEOGCS["DHDN", DATUM["Deutsches_Hauptdreiecksnetz", SPHEROID["Bessel 1841",6377397.155,299.1528128, AUTHORITY["EPSG","7004"]], AUTHORITY["EPSG","6314"]], PRIMEM["Greenwich",0, AUTHORITY["EPSG","8901"]], UNIT["degree",0.01745329251994328, AUTHORITY["EPSG","9122"]], AUTHORITY["EPSG","4314"]], UNIT["metre",1, AUTHORITY["EPSG","9001"]], PROJECTION["Transverse_Merc…		707	8.37169933	54.63644093	EPSG:4326	1.5707
Bellis	perennis	species		Bellis perennis L.	Plantae	Asteraceae	Daisy	ICBN	Quentin J. Groom	Quentin J. Groom	en	CC0 - No Rights Reserved	Quentin J. Groom	e8ad0d98-7f7f-4c76-af44-fb2eccd08e44	Vascular plants of Amrum 2007-2008	HumanObservation				8	2007			350f868e-8717-442a-8400-172a3ec0d589	Thalassozentrum	Europe; Germany; Schleswig-Holstein; Amrum	Frisian Islands	Amrum	Germany	DE	Schleswig-Holstein	Europe	3459000E 6055000N	EPSG:31467	POLYGON ((3459000 6055000, 3460000 6055000, 3460000 6056000, 3459000 6056000, 3459000 6055000))	PROJCS["DHDN / Gauss-Kruger zone 3", GEOGCS["DHDN", DATUM["Deutsches_Hauptdreiecksnetz", SPHEROID["Bessel 1841",6377397.155,299.1528128, AUTHORITY["EPSG","7004"]], AUTHORITY["EPSG","6314"]], PRIMEM["Greenwich",0, AUTHORITY["EPSG","8901"]], UNIT["degree",0.01745329251994328, AUTHORITY["EPSG","9122"]], AUTHORITY["EPSG","4314"]], UNIT["metre",1, AUTHORITY["EPSG","9001"]], PROJECTION["Transverse_Merc…		707	8.37183764	54.62745808	EPSG:4326	1.5707
Bellis	perennis	species		Bellis perennis L.	Plantae	Asteraceae	Daisy	ICBN	Quentin J. Groom	Quentin J. Groom	en	CC0 - No Rights Reserved	Quentin J. Groom	e8ad0d98-7f7f-4c76-af44-fb2eccd08e44	Vascular plants of Amrum 2007-2008	HumanObservation			06/07/2008	7	2008			94172583-1771-4046-a8b4-c84f54cb4e8a	Thalassozentrum	Europe; Germany; Schleswig-Holstein; Amrum	Frisian Islands	Amrum	Germany	DE	Schleswig-Holstein	Europe	3459000E 6055000N	EPSG:31467	POLYGON ((3459000 6055000, 3460000 6055000, 3460000 6056000, 3459000 6056000, 3459000 6055000))	PROJCS["DHDN / Gauss-Kruger zone 3", GEOGCS["DHDN", DATUM["Deutsches_Hauptdreiecksnetz", SPHEROID["Bessel 1841",6377397.155,299.1528128, AUTHORITY["EPSG","7004"]], AUTHORITY["EPSG","6314"]], PRIMEM["Greenwich",0, AUTHORITY["EPSG","8901"]], UNIT["degree",0.01745329251994328, AUTHORITY["EPSG","9122"]], AUTHORITY["EPSG","4314"]], UNIT["metre",1, AUTHORITY["EPSG","9001"]], PROJECTION["Transverse_Merc…		707	8.37183764	54.62745808	EPSG:4326	1.5707
Bellis	perennis	species		Bellis perennis L.	Plantae	Asteraceae	Daisy	ICBN	Quentin J. Groom	Quentin J. Groom	en	CC0 - No Rights Reserved	Quentin J. Groom	e8ad0d98-7f7f-4c76-af44-fb2eccd08e44	Vascular plants of Amrum 2007-2008	HumanObservation			05/07/2008	7	2008			d414d65e-981f-4fab-8df6-e934d64cf43d	Norddorf Sewage works	Europe; Germany; Schleswig-Holstein; Amrum	Frisian Islands	Amrum	Germany	DE	Schleswig-Holstein	Europe	3457000E 6061000N	EPSG:31467	POLYGON ((3457000 6061000, 3458000 6061000, 3458000 6062000, 3457000 6062000, 3457000 6061000))	PROJCS["DHDN / Gauss-Kruger zone 3", GEOGCS["DHDN", DATUM["Deutsches_Hauptdreiecksnetz", SPHEROID["Bessel 1841",6377397.155,299.1528128, AUTHORITY["EPSG","7004"]], AUTHORITY["EPSG","6314"]], PRIMEM["Greenwich",0, AUTHORITY["EPSG","8901"]], UNIT["degree",0.01745329251994328, AUTHORITY["EPSG","9122"]], AUTHORITY["EPSG","4314"]], UNIT["metre",1, AUTHORITY["EPSG","9001"]], PROJECTION["Transverse_Merc…		707	8.34000099	54.68119021	EPSG:4326	1.5707
Bellis	perennis	species		Bellis perennis L.	Plantae	Asteraceae	Daisy	ICBN	Quentin J. Groom	Quentin J. Groom	en	CC0 - No Rights Reserved	Quentin J. Groom	e8ad0d98-7f7f-4c76-af44-fb2eccd08e44	Vascular plants of Amrum 2007-2008	HumanObservation			20/07/2008	7	2008			db094a68-7e87-4485-8879-b1237dfa3f2d	Steenoder Klift	Europe; Germany; Schleswig-Holstein; Amrum	Frisian Islands	Amrum	Germany	DE	Schleswig-Holstein	Europe	3459000E 6057000N	EPSG:31467	POLYGON ((3459000 6057000, 3460000 6057000, 3460000 6058000, 3459000 6058000, 3459000 6057000))	PROJCS["DHDN / Gauss-Kruger zone 3", GEOGCS["DHDN", DATUM["Deutsches_Hauptdreiecksnetz", SPHEROID["Bessel 1841",6377397.155,299.1528128, AUTHORITY["EPSG","7004"]], AUTHORITY["EPSG","6314"]], PRIMEM["Greenwich",0, AUTHORITY["EPSG","8901"]], UNIT["degree",0.01745329251994328, AUTHORITY["EPSG","9122"]], AUTHORITY["EPSG","4314"]], UNIT["metre",1, AUTHORITY["EPSG","9001"]], PROJECTION["Transverse_Merc…	Sea shore, grazing land and crops	707	8.37156094	54.64542376	EPSG:4326	1.5707
Bellis	perennis	species		Bellis perennis L.	Plantae	Asteraceae	Daisy	ICBN	Quentin J. Groom	Quentin J. Groom	en	CC0 - No Rights Reserved	Quentin J. Groom	e8ad0d98-7f7f-4c76-af44-fb2eccd08e44	Vascular plants of Amrum 2007-2008	HumanObservation			06/07/2008	7	2008			c606a99c-83aa-4f0f-8ad4-290ed71c6e5d	Norddorf south-west	Europe; Germany; Schleswig-Holstein; Amrum	Frisian Islands	Amrum	Germany	DE	Schleswig-Holstein	Europe	3456000E 6060000N	EPSG:31467	POLYGON ((3456000 6060000, 3457000 6060000, 3457000 6061000, 3456000 6061000, 3456000 6060000))	PROJCS["DHDN / Gauss-Kruger zone 3", GEOGCS["DHDN", DATUM["Deutsches_Hauptdreiecksnetz", SPHEROID["Bessel 1841",6377397.155,299.1528128, AUTHORITY["EPSG","7004"]], AUTHORITY["EPSG","6314"]], PRIMEM["Greenwich",0, AUTHORITY["EPSG","8901"]], UNIT["degree",0.01745329251994328, AUTHORITY["EPSG","9122"]], AUTHORITY["EPSG","4314"]], UNIT["metre",1, AUTHORITY["EPSG","9001"]], PROJECTION["Transverse_Merc…		707	8.32464725	54.67212217	EPSG:4326	1.5707
Bidens	cernua	species		Bidens cernua L.	Plantae	Asteraceae	Nodding Bur-Marigold	ICBN	Quentin J. Groom	Quentin J. Groom	en	CC0 - No Rights Reserved	Quentin J. Groom	e8ad0d98-7f7f-4c76-af44-fb2eccd08e44	Vascular plants of Amrum 2007-2008	HumanObservation			24/08/2007	8	2007	in pond		71f471b4-0c0d-4cef-85a3-9c841e4a7f50	Steenodde	Europe; Germany; Schleswig-Holstein; Amrum	Frisian Islands	Amrum	Germany	DE	Schleswig-Holstein	Europe	3459000E 6056000N	EPSG:31467	POLYGON ((3459000 6056000, 3460000 6056000, 3460000 6057000, 3459000 6057000, 3459000 6056000))	PROJCS["DHDN / Gauss-Kruger zone 3", GEOGCS["DHDN", DATUM["Deutsches_Hauptdreiecksnetz", SPHEROID["Bessel 1841",6377397.155,299.1528128, AUTHORITY["EPSG","7004"]], AUTHORITY["EPSG","6314"]], PRIMEM["Greenwich",0, AUTHORITY["EPSG","8901"]], UNIT["degree",0.01745329251994328, AUTHORITY["EPSG","9122"]], AUTHORITY["EPSG","4314"]], UNIT["metre",1, AUTHORITY["EPSG","9001"]], PROJECTION["Transverse_Merc…		707	8.37169933	54.63644093	EPSG:4326	1.5707
Bidens	tripartita	species		Bidens tripartita L.	Plantae	Asteraceae	Bur-Marigold	ICBN	Quentin J. Groom	Quentin J. Groom	en	CC0 - No Rights Reserved	Quentin J. Groom	e8ad0d98-7f7f-4c76-af44-fb2eccd08e44	Vascular plants of Amrum 2007-2008	HumanObservation			18/08/2007	8	2007			eb5c1396-56ca-4ecc-b9c6-c6da53a68bd8	Aad	Europe; Germany; Schleswig-Holstein; Amrum	Frisian Islands	Amrum	Germany	DE	Schleswig-Holstein	Europe	3458000E 6064000N	EPSG:31467	POLYGON ((3458000 6064000, 3459000 6064000, 3459000 6065000, 3458000 6065000, 3458000 6064000))	PROJCS["DHDN / Gauss-Kruger zone 3", GEOGCS["DHDN", DATUM["Deutsches_Hauptdreiecksnetz", SPHEROID["Bessel 1841",6377397.155,299.1528128, AUTHORITY["EPSG","7004"]], AUTHORITY["EPSG","6314"]], PRIMEM["Greenwich",0, AUTHORITY["EPSG","8901"]], UNIT["degree",0.01745329251994328, AUTHORITY["EPSG","9122"]], AUTHORITY["EPSG","4314"]], UNIT["metre",1, AUTHORITY["EPSG","9001"]], PROJECTION["Transverse_Merc…		707	8.35507694	54.70822173	EPSG:4326	1.5707
Calendula	officinalis	species		Calendula officinalis L.	Plantae	Asteraceae	Marigold	ICBN	Quentin J. Groom	Quentin J. Groom	en	CC0 - No Rights Reserved	Quentin J. Groom	e8ad0d98-7f7f-4c76-af44-fb2eccd08e44	Vascular plants of Amrum 2007-2008	HumanObservation			21/08/2007	8	2007			c2c82076-416b-4a8b-8fd3-2849ce4d7f97	Bearendeal	Europe; Germany; Schleswig-Holstein; Amrum	Frisian Islands	Amrum	Germany	DE	Schleswig-Holstein	Europe	3458000E 6059000N	EPSG:31467	POLYGON ((3458000 6059000, 3459000 6059000, 3459000 6060000, 3458000 6060000, 3458000 6059000))	PROJCS["DHDN / Gauss-Kruger zone 3", GEOGCS["DHDN", DATUM["Deutsches_Hauptdreiecksnetz", SPHEROID["Bessel 1841",6377397.155,299.1528128, AUTHORITY["EPSG","7004"]], AUTHORITY["EPSG","6314"]], PRIMEM["Greenwich",0, AUTHORITY["EPSG","8901"]], UNIT["degree",0.01745329251994328, AUTHORITY["EPSG","9122"]], AUTHORITY["EPSG","4314"]], UNIT["metre",1, AUTHORITY["EPSG","9001"]], PROJECTION["Transverse_Merc…		707	8.35578792	54.66330805	EPSG:4326	1.5707
Cirsium	arvense	species		Cirsium arvense (L.) Scop.	Plantae	Asteraceae	Creeping Thistle	ICBN	Quentin J. Groom	Quentin J. Groom	en	CC0 - No Rights Reserved	Quentin J. Groom	e8ad0d98-7f7f-4c76-af44-fb2eccd08e44	Vascular plants of Amrum 2007-2008	HumanObservation				8	2007			2b6bd3de-0e6c-4f97-bc88-284da22c28a1	Norddorf west	Europe; Germany; Schleswig-Holstein; Amrum	Frisian Islands	Amrum	Germany	DE	Schleswig-Holstein	Europe	3456000E 6061000N	EPSG:31467	POLYGON ((3456000 6061000, 3457000 6061000, 3457000 6062000, 3456000 6062000, 3456000 6061000))	PROJCS["DHDN / Gauss-Kruger zone 3", GEOGCS["DHDN", DATUM["Deutsches_Hauptdreiecksnetz", SPHEROID["Bessel 1841",6377397.155,299.1528128, AUTHORITY["EPSG","7004"]], AUTHORITY["EPSG","6314"]], PRIMEM["Greenwich",0, AUTHORITY["EPSG","8901"]], UNIT["degree",0.01745329251994328, AUTHORITY["EPSG","9122"]], AUTHORITY["EPSG","4314"]], UNIT["metre",1, AUTHORITY["EPSG","9001"]], PROJECTION["Transverse_Merc…	Town, some dune, plantation and grazing	707	8.32449829	54.68110486	EPSG:4326	1.5707
Cirsium	arvense	species		Cirsium arvense (L.) Scop.	Plantae	Asteraceae	Creeping Thistle	ICBN	Quentin J. Groom	Quentin J. Groom	en	CC0 - No Rights Reserved	Quentin J. Groom	e8ad0d98-7f7f-4c76-af44-fb2eccd08e44	Vascular plants of Amrum 2007-2008	HumanObservation				8	2007			87c7ad0f-3ecf-4c1c-b0de-a1f444199ffd	Steenoder Klift	Europe; Germany; Schleswig-Holstein; Amrum	Frisian Islands	Amrum	Germany	DE	Schleswig-Holstein	Europe	3459000E 6057000N	EPSG:31467	POLYGON ((3459000 6057000, 3460000 6057000, 3460000 6058000, 3459000 6058000, 3459000 6057000))	PROJCS["DHDN / Gauss-Kruger zone 3", GEOGCS["DHDN", DATUM["Deutsches_Hauptdreiecksnetz", SPHEROID["Bessel 1841",6377397.155,299.1528128, AUTHORITY["EPSG","7004"]], AUTHORITY["EPSG","6314"]], PRIMEM["Greenwich",0, AUTHORITY["EPSG","8901"]], UNIT["degree",0.01745329251994328, AUTHORITY["EPSG","9122"]], AUTHORITY["EPSG","4314"]], UNIT["metre",1, AUTHORITY["EPSG","9001"]], PROJECTION["Transverse_Merc…	Sea shore, grazing land and crops	707	8.37156094	54.64542376	EPSG:4326	1.5707
Cirsium	arvense	species		Cirsium arvense (L.) Scop.	Plantae	Asteraceae	Creeping Thistle	ICBN	Quentin J. Groom	Quentin J. Groom	en	CC0 - No Rights Reserved	Quentin J. Groom	e8ad0d98-7f7f-4c76-af44-fb2eccd08e44	Vascular plants of Amrum 2007-2008	HumanObservation				8	2007			02b78c14-97f1-499a-8e73-c60b312f7758	Ann Lunn (west)	Europe; Germany; Schleswig-Holstein; Amrum	Frisian Islands	Amrum	Germany	DE	Schleswig-Holstein	Europe	3457000E 6060000N	EPSG:31467	POLYGON ((3457000 6060000, 3458000 6060000, 3458000 6061000, 3457000 6061000, 3457000 6060000))	PROJCS["DHDN / Gauss-Kruger zone 3", GEOGCS["DHDN", DATUM["Deutsches_Hauptdreiecksnetz", SPHEROID["Bessel 1841",6377397.155,299.1528128, AUTHORITY["EPSG","7004"]], AUTHORITY["EPSG","6314"]], PRIMEM["Greenwich",0, AUTHORITY["EPSG","8901"]], UNIT["degree",0.01745329251994328, AUTHORITY["EPSG","9122"]], AUTHORITY["EPSG","4314"]], UNIT["metre",1, AUTHORITY["EPSG","9001"]], PROJECTION["Transverse_Merc…	Saltmarsh, grazing, crops and a small amount of woodland	707	8.34014653	54.67220748	EPSG:4326	1.5707
Cirsium	arvense	species		Cirsium arvense (L.) Scop.	Plantae	Asteraceae	Creeping Thistle	ICBN	Quentin J. Groom	Quentin J. Groom	en	CC0 - No Rights Reserved	Quentin J. Groom	e8ad0d98-7f7f-4c76-af44-fb2eccd08e44	Vascular plants of Amrum 2007-2008	HumanObservation				8	2007			49bbffa4-43f0-405c-84fb-3f594a01e732	Nebel	Europe; Germany; Schleswig-Holstein; Amrum	Frisian Islands	Amrum	Germany	DE	Schleswig-Holstein	Europe	3458000E 6058000N	EPSG:31467	POLYGON ((3458000 6058000, 3459000 6058000, 3459000 6059000, 3458000 6059000, 3458000 6058000))	PROJCS["DHDN / Gauss-Kruger zone 3", GEOGCS["DHDN", DATUM["Deutsches_Hauptdreiecksnetz", SPHEROID["Bessel 1841",6377397.155,299.1528128, AUTHORITY["EPSG","7004"]], AUTHORITY["EPSG","6314"]], PRIMEM["Greenwich",0, AUTHORITY["EPSG","8901"]], UNIT["degree",0.01745329251994328, AUTHORITY["EPSG","9122"]], AUTHORITY["EPSG","4314"]], UNIT["metre",1, AUTHORITY["EPSG","9001"]], PROJECTION["Transverse_Merc…	Town, saltmarsh, grazing	707	8.35592988	54.65432528	EPSG:4326	1.5707
Cirsium	arvense	species		Cirsium arvense (L.) Scop.	Plantae	Asteraceae	Creeping Thistle	ICBN	Quentin J. Groom	Quentin J. Groom	en	CC0 - No Rights Reserved	Quentin J. Groom	e8ad0d98-7f7f-4c76-af44-fb2eccd08e44	Vascular plants of Amrum 2007-2008	HumanObservation			18/08/2007	8	2007			251a5404-ea1f-44b9-bd43-861b6a915354	Aad	Europe; Germany; Schleswig-Holstein; Amrum	Frisian Islands	Amrum	Germany	DE	Schleswig-Holstein	Europe	3458000E 6064000N	EPSG:31467	POLYGON ((3458000 6064000, 3459000 6064000, 3459000 6065000, 3458000 6065000, 3458000 6064000))	PROJCS["DHDN / Gauss-Kruger zone 3", GEOGCS["DHDN", DATUM["Deutsches_Hauptdreiecksnetz", SPHEROID["Bessel 1841",6377397.155,299.1528128, AUTHORITY["EPSG","7004"]], AUTHORITY["EPSG","6314"]], PRIMEM["Greenwich",0, AUTHORITY["EPSG","8901"]], UNIT["degree",0.01745329251994328, AUTHORITY["EPSG","9122"]], AUTHORITY["EPSG","4314"]], UNIT["metre",1, AUTHORITY["EPSG","9001"]], PROJECTION["Transverse_Merc…		707	8.35507694	54.70822173	EPSG:4326	1.5707
Cirsium	arvense	species		Cirsium arvense (L.) Scop.	Plantae	Asteraceae	Creeping Thistle	ICBN	Quentin J. Groom	Quentin J. Groom	en	CC0 - No Rights Reserved	Quentin J. Groom	e8ad0d98-7f7f-4c76-af44-fb2eccd08e44	Vascular plants of Amrum 2007-2008	HumanObservation			21/08/2007	8	2007			c3a5f852-f1a1-4a58-9dce-f0ec6704ba79	Kl�wenhugh	Europe; Germany; Schleswig-Holstein; Amrum	Frisian Islands	Amrum	Germany	DE	Schleswig-Holstein	Europe	3457000E 6059000N	EPSG:31467	POLYGON ((3457000 6059000, 3458000 6059000, 3458000 6060000, 3457000 6060000, 3457000 6059000))	PROJCS["DHDN / Gauss-Kruger zone 3", GEOGCS["DHDN", DATUM["Deutsches_Hauptdreiecksnetz", SPHEROID["Bessel 1841",6377397.155,299.1528128, AUTHORITY["EPSG","7004"]], AUTHORITY["EPSG","6314"]], PRIMEM["Greenwich",0, AUTHORITY["EPSG","8901"]], UNIT["degree",0.01745329251994328, AUTHORITY["EPSG","9122"]], AUTHORITY["EPSG","4314"]], UNIT["metre",1, AUTHORITY["EPSG","9001"]], PROJECTION["Transverse_Merc…		707	8.34029199	54.66322475	EPSG:4326	1.5707
Cirsium	arvense	species		Cirsium arvense (L.) Scop.	Plantae	Asteraceae	Creeping Thistle	ICBN	Quentin J. Groom	Quentin J. Groom	en	CC0 - No Rights Reserved	Quentin J. Groom	e8ad0d98-7f7f-4c76-af44-fb2eccd08e44	Vascular plants of Amrum 2007-2008	HumanObservation				8	2007			495a1496-3714-4622-a7db-d8c6100122e5	Norddorf east	Europe; Germany; Schleswig-Holstein; Amrum	Frisian Islands	Amrum	Germany	DE	Schleswig-Holstein	Europe	3457000E 6061000N	EPSG:31467	POLYGON ((3457000 6061000, 3458000 6061000, 3458000 6062000, 3457000 6062000, 3457000 6061000))	PROJCS["DHDN / Gauss-Kruger zone 3", GEOGCS["DHDN", DATUM["Deutsches_Hauptdreiecksnetz", SPHEROID["Bessel 1841",6377397.155,299.1528128, AUTHORITY["EPSG","7004"]], AUTHORITY["EPSG","6314"]], PRIMEM["Greenwich",0, AUTHORITY["EPSG","8901"]], UNIT["degree",0.01745329251994328, AUTHORITY["EPSG","9122"]], AUTHORITY["EPSG","4314"]], UNIT["metre",1, AUTHORITY["EPSG","9001"]], PROJECTION["Transverse_Merc…		707	8.34000099	54.68119021	EPSG:4326	1.5707
Cirsium	arvense	species		Cirsium arvense (L.) Scop.	Plantae	Asteraceae	Creeping Thistle	ICBN	Quentin J. Groom	Quentin J. Groom	en	CC0 - No Rights Reserved	Quentin J. Groom	e8ad0d98-7f7f-4c76-af44-fb2eccd08e44	Vascular plants of Amrum 2007-2008	HumanObservation				8	2007			e6cdf1f0-4f4c-4eda-802b-c161fa2e6b5b	Norddorf Sewage works	Europe; Germany; Schleswig-Holstein; Amrum	Frisian Islands	Amrum	Germany	DE	Schleswig-Holstein	Europe	3457000E 6061000N	EPSG:31467	POLYGON ((3457000 6061000, 3458000 6061000, 3458000 6062000, 3457000 6062000, 3457000 6061000))	PROJCS["DHDN / Gauss-Kruger zone 3", GEOGCS["DHDN", DATUM["Deutsches_Hauptdreiecksnetz", SPHEROID["Bessel 1841",6377397.155,299.1528128, AUTHORITY["EPSG","7004"]], AUTHORITY["EPSG","6314"]], PRIMEM["Greenwich",0, AUTHORITY["EPSG","8901"]], UNIT["degree",0.01745329251994328, AUTHORITY["EPSG","9122"]], AUTHORITY["EPSG","4314"]], UNIT["metre",1, AUTHORITY["EPSG","9001"]], PROJECTION["Transverse_Merc…		707	8.34000099	54.68119021	EPSG:4326	1.5707
Cirsium	arvense	species		Cirsium arvense (L.) Scop.	Plantae	Asteraceae	Creeping Thistle	ICBN	Quentin J. Groom	Quentin J. Groom	en	CC0 - No Rights Reserved	Quentin J. Groom	e8ad0d98-7f7f-4c76-af44-fb2eccd08e44	Vascular plants of Amrum 2007-2008	HumanObservation				8	2007			a61260d7-a8b4-4f11-9bbe-17cba8bf6e6d	Nebel beach 1	Europe; Germany; Schleswig-Holstein; Amrum	Frisian Islands	Amrum	Germany	DE	Schleswig-Holstein	Europe	3455000E 6058000N	EPSG:31467	POLYGON ((3455000 6058000, 3456000 6058000, 3456000 6059000, 3455000 6059000, 3455000 6058000))	PROJCS["DHDN / Gauss-Kruger zone 3", GEOGCS["DHDN", DATUM["Deutsches_Hauptdreiecksnetz", SPHEROID["Bessel 1841",6377397.155,299.1528128, AUTHORITY["EPSG","7004"]], AUTHORITY["EPSG","6314"]], PRIMEM["Greenwich",0, AUTHORITY["EPSG","8901"]], UNIT["degree",0.01745329251994328, AUTHORITY["EPSG","9122"]], AUTHORITY["EPSG","4314"]], UNIT["metre",1, AUTHORITY["EPSG","9001"]], PROJECTION["Transverse_Merc…		707	8.30945257	54.6540695	EPSG:4326	1.5707
Cirsium	arvense	species		Cirsium arvense (L.) Scop.	Plantae	Asteraceae	Creeping Thistle	ICBN	Quentin J. Groom	Quentin J. Groom	en	CC0 - No Rights Reserved	Quentin J. Groom	e8ad0d98-7f7f-4c76-af44-fb2eccd08e44	Vascular plants of Amrum 2007-2008	HumanObservation			29/08/2007	8	2007			5c9276ae-b8ec-4581-b1c5-664499e33e18	South of Wriak Horn lake	Europe; Germany; Schleswig-Holstein; Amrum	Frisian Islands	Amrum	Germany	DE	Schleswig-Holstein	Europe	3459000E 6054000N	EPSG:31467	POLYGON ((3459000 6054000, 3460000 6054000, 3460000 6055000, 3459000 6055000, 3459000 6054000))	PROJCS["DHDN / Gauss-Kruger zone 3", GEOGCS["DHDN", DATUM["Deutsches_Hauptdreiecksnetz", SPHEROID["Bessel 1841",6377397.155,299.1528128, AUTHORITY["EPSG","7004"]], AUTHORITY["EPSG","6314"]], PRIMEM["Greenwich",0, AUTHORITY["EPSG","8901"]], UNIT["degree",0.01745329251994328, AUTHORITY["EPSG","9122"]], AUTHORITY["EPSG","4314"]], UNIT["metre",1, AUTHORITY["EPSG","9001"]], PROJECTION["Transverse_Merc…		707	8.37197588	54.61847522	EPSG:4326	1.5707
Cirsium	arvense	species		Cirsium arvense (L.) Scop.	Plantae	Asteraceae	Creeping Thistle	ICBN	Quentin J. Groom	Quentin J. Groom	en	CC0 - No Rights Reserved	Quentin J. Groom	e8ad0d98-7f7f-4c76-af44-fb2eccd08e44	Vascular plants of Amrum 2007-2008	HumanObservation			17/08/2007	8	2007			011387c8-1ac7-498f-8e8e-380198b81ed1	Gro�d�n	Europe; Germany; Schleswig-Holstein; Amrum	Frisian Islands	Amrum	Germany	DE	Schleswig-Holstein	Europe	3458000E 6056000N	EPSG:31467	POLYGON ((3458000 6056000, 3459000 6056000, 3459000 6057000, 3458000 6057000, 3458000 6056000))	PROJCS["DHDN / Gauss-Kruger zone 3", GEOGCS["DHDN", DATUM["Deutsches_Hauptdreiecksnetz", SPHEROID["Bessel 1841",6377397.155,299.1528128, AUTHORITY["EPSG","7004"]], AUTHORITY["EPSG","6314"]], PRIMEM["Greenwich",0, AUTHORITY["EPSG","8901"]], UNIT["degree",0.01745329251994328, AUTHORITY["EPSG","9122"]], AUTHORITY["EPSG","4314"]], UNIT["metre",1, AUTHORITY["EPSG","9001"]], PROJECTION["Transverse_Merc…		707	8.35621356	54.63635968	EPSG:4326	1.5707
Cirsium	arvense	species		Cirsium arvense (L.) Scop.	Plantae	Asteraceae	Creeping Thistle	ICBN	Quentin J. Groom	Quentin J. Groom	en	CC0 - No Rights Reserved	Quentin J. Groom	e8ad0d98-7f7f-4c76-af44-fb2eccd08e44	Vascular plants of Amrum 2007-2008	HumanObservation				8	2007			832042da-366d-438b-bd53-b23ae0708bda	By FKK campsite and lighthouse	Europe; Germany; Schleswig-Holstein; Amrum	Frisian Islands	Amrum	Germany	DE	Schleswig-Holstein	Europe	3458000E 6055000N	EPSG:31467	POLYGON ((3458000 6055000, 3459000 6055000, 3459000 6056000, 3458000 6056000, 3458000 6055000))	PROJCS["DHDN / Gauss-Kruger zone 3", GEOGCS["DHDN", DATUM["Deutsches_Hauptdreiecksnetz", SPHEROID["Bessel 1841",6377397.155,299.1528128, AUTHORITY["EPSG","7004"]], AUTHORITY["EPSG","6314"]], PRIMEM["Greenwich",0, AUTHORITY["EPSG","8901"]], UNIT["degree",0.01745329251994328, AUTHORITY["EPSG","9122"]], AUTHORITY["EPSG","4314"]], UNIT["metre",1, AUTHORITY["EPSG","9001"]], PROJECTION["Transverse_Merc…		707	8.35635529	54.62737686	EPSG:4326	1.5707
Cirsium	arvense	species		Cirsium arvense (L.) Scop.	Plantae	Asteraceae	Creeping Thistle	ICBN	Quentin J. Groom	Quentin J. Groom	en	CC0 - No Rights Reserved	Quentin J. Groom	e8ad0d98-7f7f-4c76-af44-fb2eccd08e44	Vascular plants of Amrum 2007-2008	HumanObservation				8	2007			227e0661-58e5-44a2-886b-a4dafad27732	Wasserwerk Nebel	Europe; Germany; Schleswig-Holstein; Amrum	Frisian Islands	Amrum	Germany	DE	Schleswig-Holstein	Europe	3457000E 6058000N	EPSG:31467	POLYGON ((3457000 6058000, 3458000 6058000, 3458000 6059000, 3457000 6059000, 3457000 6058000))	PROJCS["DHDN / Gauss-Kruger zone 3", GEOGCS["DHDN", DATUM["Deutsches_Hauptdreiecksnetz", SPHEROID["Bessel 1841",6377397.155,299.1528128, AUTHORITY["EPSG","7004"]], AUTHORITY["EPSG","6314"]], PRIMEM["Greenwich",0, AUTHORITY["EPSG","8901"]], UNIT["degree",0.01745329251994328, AUTHORITY["EPSG","9122"]], AUTHORITY["EPSG","4314"]], UNIT["metre",1, AUTHORITY["EPSG","9001"]], PROJECTION["Transverse_Merc…		707	8.34043736	54.654242	EPSG:4326	1.5707
Cirsium	arvense	species		Cirsium arvense (L.) Scop.	Plantae	Asteraceae	Creeping Thistle	ICBN	Quentin J. Groom	Quentin J. Groom	en	CC0 - No Rights Reserved	Quentin J. Groom	e8ad0d98-7f7f-4c76-af44-fb2eccd08e44	Vascular plants of Amrum 2007-2008	HumanObservation			20/08/2007	8	2007			02920819-36ac-45db-b30b-356f1c793f48	Ann-Lunn east	Europe; Germany; Schleswig-Holstein; Amrum	Frisian Islands	Amrum	Germany	DE	Schleswig-Holstein	Europe	3458000E 6060000N	EPSG:31467	POLYGON ((3458000 6060000, 3459000 6060000, 3459000 6061000, 3458000 6061000, 3458000 6060000))	PROJCS["DHDN / Gauss-Kruger zone 3", GEOGCS["DHDN", DATUM["Deutsches_Hauptdreiecksnetz", SPHEROID["Bessel 1841",6377397.155,299.1528128, AUTHORITY["EPSG","7004"]], AUTHORITY["EPSG","6314"]], PRIMEM["Greenwich",0, AUTHORITY["EPSG","8901"]], UNIT["degree",0.01745329251994328, AUTHORITY["EPSG","9122"]], AUTHORITY["EPSG","4314"]], UNIT["metre",1, AUTHORITY["EPSG","9001"]], PROJECTION["Transverse_Merc…		707	8.35564588	54.67229082	EPSG:4326	1.5707
Cirsium	arvense	species		Cirsium arvense (L.) Scop.	Plantae	Asteraceae	Creeping Thistle	ICBN	Quentin J. Groom	Quentin J. Groom	en	CC0 - No Rights Reserved	Quentin J. Groom	e8ad0d98-7f7f-4c76-af44-fb2eccd08e44	Vascular plants of Amrum 2007-2008	HumanObservation			23/08/2007	8	2007			e6a7a8d5-3bfd-49b0-8f13-4431ddb80fcc	East Steenodde	Europe; Germany; Schleswig-Holstein; Amrum	Frisian Islands	Amrum	Germany	DE	Schleswig-Holstein	Europe	3460000E 6055000N	EPSG:31467	POLYGON ((3460000 6055000, 3461000 6055000, 3461000 6056000, 3460000 6056000, 3460000 6055000))	PROJCS["DHDN / Gauss-Kruger zone 3", GEOGCS["DHDN", DATUM["Deutsches_Hauptdreiecksnetz", SPHEROID["Bessel 1841",6377397.155,299.1528128, AUTHORITY["EPSG","7004"]], AUTHORITY["EPSG","6314"]], PRIMEM["Greenwich",0, AUTHORITY["EPSG","8901"]], UNIT["degree",0.01745329251994328, AUTHORITY["EPSG","9122"]], AUTHORITY["EPSG","4314"]], UNIT["metre",1, AUTHORITY["EPSG","9001"]], PROJECTION["Transverse_Merc…		707	8.38732007	54.62753732	EPSG:4326	1.5707
Cirsium	arvense	species		Cirsium arvense (L.) Scop.	Plantae	Asteraceae	Creeping Thistle	ICBN	Quentin J. Groom	Quentin J. Groom	en	CC0 - No Rights Reserved	Quentin J. Groom	e8ad0d98-7f7f-4c76-af44-fb2eccd08e44	Vascular plants of Amrum 2007-2008	HumanObservation			19/08/2007	8	2007			464e6355-2fe6-44ce-8c68-178802745dcb	Grazing marsh north-east	Europe; Germany; Schleswig-Holstein; Amrum	Frisian Islands	Amrum	Germany	DE	Schleswig-Holstein	Europe	3457000E 6062000N	EPSG:31467	POLYGON ((3457000 6062000, 3458000 6062000, 3458000 6063000, 3457000 6063000, 3457000 6062000))	PROJCS["DHDN / Gauss-Kruger zone 3", GEOGCS["DHDN", DATUM["Deutsches_Hauptdreiecksnetz", SPHEROID["Bessel 1841",6377397.155,299.1528128, AUTHORITY["EPSG","7004"]], AUTHORITY["EPSG","6314"]], PRIMEM["Greenwich",0, AUTHORITY["EPSG","8901"]], UNIT["degree",0.01745329251994328, AUTHORITY["EPSG","9122"]], AUTHORITY["EPSG","4314"]], UNIT["metre",1, AUTHORITY["EPSG","9001"]], PROJECTION["Transverse_Merc…		707	8.33985537	54.69017291	EPSG:4326	1.5707
Cirsium	arvense	species		Cirsium arvense (L.) Scop.	Plantae	Asteraceae	Creeping Thistle	ICBN	Quentin J. Groom	Quentin J. Groom	en	CC0 - No Rights Reserved	Quentin J. Groom	e8ad0d98-7f7f-4c76-af44-fb2eccd08e44	Vascular plants of Amrum 2007-2008	HumanObservation				8	2007			19fb443c-b431-46fb-8662-469aeee0161e	Steenodde, west	Europe; Germany; Schleswig-Holstein; Amrum	Frisian Islands	Amrum	Germany	DE	Schleswig-Holstein	Europe	3460000E 6056000N	EPSG:31467	POLYGON ((3460000 6056000, 3461000 6056000, 3461000 6057000, 3460000 6057000, 3460000 6056000))	PROJCS["DHDN / Gauss-Kruger zone 3", GEOGCS["DHDN", DATUM["Deutsches_Hauptdreiecksnetz", SPHEROID["Bessel 1841",6377397.155,299.1528128, AUTHORITY["EPSG","7004"]], AUTHORITY["EPSG","6314"]], PRIMEM["Greenwich",0, AUTHORITY["EPSG","8901"]], UNIT["degree",0.01745329251994328, AUTHORITY["EPSG","9122"]], AUTHORITY["EPSG","4314"]], UNIT["metre",1, AUTHORITY["EPSG","9001"]], PROJECTION["Transverse_Merc…		707	8.38718517	54.63652019	EPSG:4326	1.5707
Cirsium	arvense	species		Cirsium arvense (L.) Scop.	Plantae	Asteraceae	Creeping Thistle	ICBN	Quentin J. Groom	Quentin J. Groom	en	CC0 - No Rights Reserved	Quentin J. Groom	e8ad0d98-7f7f-4c76-af44-fb2eccd08e44	Vascular plants of Amrum 2007-2008	HumanObservation			25/08/2007	8	2007			5133ffcc-2534-4538-9da3-4bd07d466bee	Windmills	Europe; Germany; Schleswig-Holstein; Amrum	Frisian Islands	Amrum	Germany	DE	Schleswig-Holstein	Europe	3458000E 6057000N	EPSG:31467	POLYGON ((3458000 6057000, 3459000 6057000, 3459000 6058000, 3458000 6058000, 3458000 6057000))	PROJCS["DHDN / Gauss-Kruger zone 3", GEOGCS["DHDN", DATUM["Deutsches_Hauptdreiecksnetz", SPHEROID["Bessel 1841",6377397.155,299.1528128, AUTHORITY["EPSG","7004"]], AUTHORITY["EPSG","6314"]], PRIMEM["Greenwich",0, AUTHORITY["EPSG","8901"]], UNIT["degree",0.01745329251994328, AUTHORITY["EPSG","9122"]], AUTHORITY["EPSG","4314"]], UNIT["metre",1, AUTHORITY["EPSG","9001"]], PROJECTION["Transverse_Merc…		707	8.35607176	54.64534249	EPSG:4326	1.5707
Cirsium	arvense	species		Cirsium arvense (L.) Scop.	Plantae	Asteraceae	Creeping Thistle	ICBN	Quentin J. Groom	Quentin J. Groom	en	CC0 - No Rights Reserved	Quentin J. Groom	e8ad0d98-7f7f-4c76-af44-fb2eccd08e44	Vascular plants of Amrum 2007-2008	HumanObservation			21/08/2007	8	2007			e0444031-3e6a-4ce0-a058-2325bf612729	Bearendeal	Europe; Germany; Schleswig-Holstein; Amrum	Frisian Islands	Amrum	Germany	DE	Schleswig-Holstein	Europe	3458000E 6059000N	EPSG:31467	POLYGON ((3458000 6059000, 3459000 6059000, 3459000 6060000, 3458000 6060000, 3458000 6059000))	PROJCS["DHDN / Gauss-Kruger zone 3", GEOGCS["DHDN", DATUM["Deutsches_Hauptdreiecksnetz", SPHEROID["Bessel 1841",6377397.155,299.1528128, AUTHORITY["EPSG","7004"]], AUTHORITY["EPSG","6314"]], PRIMEM["Greenwich",0, AUTHORITY["EPSG","8901"]], UNIT["degree",0.01745329251994328, AUTHORITY["EPSG","9122"]], AUTHORITY["EPSG","4314"]], UNIT["metre",1, AUTHORITY["EPSG","9001"]], PROJECTION["Transverse_Merc…		707	8.35578792	54.66330805	EPSG:4326	1.5707
Cirsium	arvense	species		Cirsium arvense (L.) Scop.	Plantae	Asteraceae	Creeping Thistle	ICBN	Quentin J. Groom	Quentin J. Groom	en	CC0 - No Rights Reserved	Quentin J. Groom	e8ad0d98-7f7f-4c76-af44-fb2eccd08e44	Vascular plants of Amrum 2007-2008	HumanObservation			24/08/2007	8	2007			b7c70c8e-29b2-4ae6-a143-b082bd6998c0	Steenodde	Europe; Germany; Schleswig-Holstein; Amrum	Frisian Islands	Amrum	Germany	DE	Schleswig-Holstein	Europe	3459000E 6056000N	EPSG:31467	POLYGON ((3459000 6056000, 3460000 6056000, 3460000 6057000, 3459000 6057000, 3459000 6056000))	PROJCS["DHDN / Gauss-Kruger zone 3", GEOGCS["DHDN", DATUM["Deutsches_Hauptdreiecksnetz", SPHEROID["Bessel 1841",6377397.155,299.1528128, AUTHORITY["EPSG","7004"]], AUTHORITY["EPSG","6314"]], PRIMEM["Greenwich",0, AUTHORITY["EPSG","8901"]], UNIT["degree",0.01745329251994328, AUTHORITY["EPSG","9122"]], AUTHORITY["EPSG","4314"]], UNIT["metre",1, AUTHORITY["EPSG","9001"]], PROJECTION["Transverse_Merc…		707	8.37169933	54.63644093	EPSG:4326	1.5707
Cirsium	arvense	species		Cirsium arvense (L.) Scop.	Plantae	Asteraceae	Creeping Thistle	ICBN	Quentin J. Groom	Quentin J. Groom	en	CC0 - No Rights Reserved	Quentin J. Groom	e8ad0d98-7f7f-4c76-af44-fb2eccd08e44	Vascular plants of Amrum 2007-2008	HumanObservation			18/08/2007	8	2007			9ee56842-8e2b-4f30-ac73-2d589365ae97	Grazing marsh	Europe; Germany; Schleswig-Holstein; Amrum	Frisian Islands	Amrum	Germany	DE	Schleswig-Holstein	Europe	3456000E 6062000N	EPSG:31467	POLYGON ((3456000 6062000, 3457000 6062000, 3457000 6063000, 3456000 6063000, 3456000 6062000))	PROJCS["DHDN / Gauss-Kruger zone 3", GEOGCS["DHDN", DATUM["Deutsches_Hauptdreiecksnetz", SPHEROID["Bessel 1841",6377397.155,299.1528128, AUTHORITY["EPSG","7004"]], AUTHORITY["EPSG","6314"]], PRIMEM["Greenwich",0, AUTHORITY["EPSG","8901"]], UNIT["degree",0.01745329251994328, AUTHORITY["EPSG","9122"]], AUTHORITY["EPSG","4314"]], UNIT["metre",1, AUTHORITY["EPSG","9001"]], PROJECTION["Transverse_Merc…		707	8.32434925	54.69008754	EPSG:4326	1.5707
Cirsium	arvense	species		Cirsium arvense (L.) Scop.	Plantae	Asteraceae	Creeping Thistle	ICBN	Quentin J. Groom	Quentin J. Groom	en	CC0 - No Rights Reserved	Quentin J. Groom	e8ad0d98-7f7f-4c76-af44-fb2eccd08e44	Vascular plants of Amrum 2007-2008	HumanObservation				8	2007			b67c0727-89e4-4464-b365-fb8c91f59011	Thalassozentrum	Europe; Germany; Schleswig-Holstein; Amrum	Frisian Islands	Amrum	Germany	DE	Schleswig-Holstein	Europe	3459000E 6055000N	EPSG:31467	POLYGON ((3459000 6055000, 3460000 6055000, 3460000 6056000, 3459000 6056000, 3459000 6055000))	PROJCS["DHDN / Gauss-Kruger zone 3", GEOGCS["DHDN", DATUM["Deutsches_Hauptdreiecksnetz", SPHEROID["Bessel 1841",6377397.155,299.1528128, AUTHORITY["EPSG","7004"]], AUTHORITY["EPSG","6314"]], PRIMEM["Greenwich",0, AUTHORITY["EPSG","8901"]], UNIT["degree",0.01745329251994328, AUTHORITY["EPSG","9122"]], AUTHORITY["EPSG","4314"]], UNIT["metre",1, AUTHORITY["EPSG","9001"]], PROJECTION["Transverse_Merc…		707	8.37183764	54.62745808	EPSG:4326	1.5707
Cirsium	arvense	species		Cirsium arvense (L.) Scop.	Plantae	Asteraceae	Creeping Thistle	ICBN	Quentin J. Groom	Quentin J. Groom	en	CC0 - No Rights Reserved	Quentin J. Groom	e8ad0d98-7f7f-4c76-af44-fb2eccd08e44	Vascular plants of Amrum 2007-2008	HumanObservation				7				b4b25916-cbd6-4430-ae4b-6cb320bb702f	Steenodde	Europe; Germany; Schleswig-Holstein; Amrum	Frisian Islands	Amrum	Germany	DE	Schleswig-Holstein	Europe	3459000E 6056000N	EPSG:31467	POLYGON ((3459000 6056000, 3460000 6056000, 3460000 6057000, 3459000 6057000, 3459000 6056000))	PROJCS["DHDN / Gauss-Kruger zone 3", GEOGCS["DHDN", DATUM["Deutsches_Hauptdreiecksnetz", SPHEROID["Bessel 1841",6377397.155,299.1528128, AUTHORITY["EPSG","7004"]], AUTHORITY["EPSG","6314"]], PRIMEM["Greenwich",0, AUTHORITY["EPSG","8901"]], UNIT["degree",0.01745329251994328, AUTHORITY["EPSG","9122"]], AUTHORITY["EPSG","4314"]], UNIT["metre",1, AUTHORITY["EPSG","9001"]], PROJECTION["Transverse_Merc…		707	8.37169933	54.63644093	EPSG:4326	1.5707
Cirsium	arvense	species		Cirsium arvense (L.) Scop.	Plantae	Asteraceae	Creeping Thistle	ICBN	Quentin J. Groom	Quentin J. Groom	en	CC0 - No Rights Reserved	Quentin J. Groom	e8ad0d98-7f7f-4c76-af44-fb2eccd08e44	Vascular plants of Amrum 2007-2008	HumanObservation			09/07/2008	7	2008			02936d52-eb4a-4cfc-a12c-498eef4788af	East Steenodde	Europe; Germany; Schleswig-Holstein; Amrum	Frisian Islands	Amrum	Germany	DE	Schleswig-Holstein	Europe	3460000E 6055000N	EPSG:31467	POLYGON ((3460000 6055000, 3461000 6055000, 3461000 6056000, 3460000 6056000, 3460000 6055000))	PROJCS["DHDN / Gauss-Kruger zone 3", GEOGCS["DHDN", DATUM["Deutsches_Hauptdreiecksnetz", SPHEROID["Bessel 1841",6377397.155,299.1528128, AUTHORITY["EPSG","7004"]], AUTHORITY["EPSG","6314"]], PRIMEM["Greenwich",0, AUTHORITY["EPSG","8901"]], UNIT["degree",0.01745329251994328, AUTHORITY["EPSG","9122"]], AUTHORITY["EPSG","4314"]], UNIT["metre",1, AUTHORITY["EPSG","9001"]], PROJECTION["Transverse_Merc…		707	8.38732007	54.62753732	EPSG:4326	1.5707
Cirsium	arvense	species		Cirsium arvense (L.) Scop.	Plantae	Asteraceae	Creeping Thistle	ICBN	Quentin J. Groom	Quentin J. Groom	en	CC0 - No Rights Reserved	Quentin J. Groom	e8ad0d98-7f7f-4c76-af44-fb2eccd08e44	Vascular plants of Amrum 2007-2008	HumanObservation			12/07/2008	7	2008			2fa6395f-0d89-48b8-95bc-8eb4ce14c7af	Ann Lunn (west)	Europe; Germany; Schleswig-Holstein; Amrum	Frisian Islands	Amrum	Germany	DE	Schleswig-Holstein	Europe	3457000E 6060000N	EPSG:31467	POLYGON ((3457000 6060000, 3458000 6060000, 3458000 6061000, 3457000 6061000, 3457000 6060000))	PROJCS["DHDN / Gauss-Kruger zone 3", GEOGCS["DHDN", DATUM["Deutsches_Hauptdreiecksnetz", SPHEROID["Bessel 1841",6377397.155,299.1528128, AUTHORITY["EPSG","7004"]], AUTHORITY["EPSG","6314"]], PRIMEM["Greenwich",0, AUTHORITY["EPSG","8901"]], UNIT["degree",0.01745329251994328, AUTHORITY["EPSG","9122"]], AUTHORITY["EPSG","4314"]], UNIT["metre",1, AUTHORITY["EPSG","9001"]], PROJECTION["Transverse_Merc…	Saltmarsh, grazing, crops and a small amount of woodland	707	8.34014653	54.67220748	EPSG:4326	1.5707
Cirsium	arvense	species		Cirsium arvense (L.) Scop.	Plantae	Asteraceae	Creeping Thistle	ICBN	Quentin J. Groom	Quentin J. Groom	en	CC0 - No Rights Reserved	Quentin J. Groom	e8ad0d98-7f7f-4c76-af44-fb2eccd08e44	Vascular plants of Amrum 2007-2008	HumanObservation			05/07/2008	7	2008			47ba3a30-9bbc-4a13-8065-2783cfe63d3d	Norddorf Sewage works	Europe; Germany; Schleswig-Holstein; Amrum	Frisian Islands	Amrum	Germany	DE	Schleswig-Holstein	Europe	3457000E 6061000N	EPSG:31467	POLYGON ((3457000 6061000, 3458000 6061000, 3458000 6062000, 3457000 6062000, 3457000 6061000))	PROJCS["DHDN / Gauss-Kruger zone 3", GEOGCS["DHDN", DATUM["Deutsches_Hauptdreiecksnetz", SPHEROID["Bessel 1841",6377397.155,299.1528128, AUTHORITY["EPSG","7004"]], AUTHORITY["EPSG","6314"]], PRIMEM["Greenwich",0, AUTHORITY["EPSG","8901"]], UNIT["degree",0.01745329251994328, AUTHORITY["EPSG","9122"]], AUTHORITY["EPSG","4314"]], UNIT["metre",1, AUTHORITY["EPSG","9001"]], PROJECTION["Transverse_Merc…		707	8.34000099	54.68119021	EPSG:4326	1.5707
Cirsium	arvense	species		Cirsium arvense (L.) Scop.	Plantae	Asteraceae	Creeping Thistle	ICBN	Quentin J. Groom	Quentin J. Groom	en	CC0 - No Rights Reserved	Quentin J. Groom	e8ad0d98-7f7f-4c76-af44-fb2eccd08e44	Vascular plants of Amrum 2007-2008	HumanObservation			20/07/2008	7	2008			de5a1292-53d7-4b9d-8a81-fc20cdd1b55a	Steenodde	Europe; Germany; Schleswig-Holstein; Amrum	Frisian Islands	Amrum	Germany	DE	Schleswig-Holstein	Europe	3459000E 6056000N	EPSG:31467	POLYGON ((3459000 6056000, 3460000 6056000, 3460000 6057000, 3459000 6057000, 3459000 6056000))	PROJCS["DHDN / Gauss-Kruger zone 3", GEOGCS["DHDN", DATUM["Deutsches_Hauptdreiecksnetz", SPHEROID["Bessel 1841",6377397.155,299.1528128, AUTHORITY["EPSG","7004"]], AUTHORITY["EPSG","6314"]], PRIMEM["Greenwich",0, AUTHORITY["EPSG","8901"]], UNIT["degree",0.01745329251994328, AUTHORITY["EPSG","9122"]], AUTHORITY["EPSG","4314"]], UNIT["metre",1, AUTHORITY["EPSG","9001"]], PROJECTION["Transverse_Merc…		707	8.37169933	54.63644093	EPSG:4326	1.5707
Cirsium	arvense	species		Cirsium arvense (L.) Scop.	Plantae	Asteraceae	Creeping Thistle	ICBN	Quentin J. Groom	Quentin J. Groom	en	CC0 - No Rights Reserved	Quentin J. Groom	e8ad0d98-7f7f-4c76-af44-fb2eccd08e44	Vascular plants of Amrum 2007-2008	HumanObservation			14/07/2008	7	2008			b0c61a61-a8a0-4564-90ef-e04f7f9828ad	Grazing marsh	Europe; Germany; Schleswig-Holstein; Amrum	Frisian Islands	Amrum	Germany	DE	Schleswig-Holstein	Europe	3456000E 6062000N	EPSG:31467	POLYGON ((3456000 6062000, 3457000 6062000, 3457000 6063000, 3456000 6063000, 3456000 6062000))	PROJCS["DHDN / Gauss-Kruger zone 3", GEOGCS["DHDN", DATUM["Deutsches_Hauptdreiecksnetz", SPHEROID["Bessel 1841",6377397.155,299.1528128, AUTHORITY["EPSG","7004"]], AUTHORITY["EPSG","6314"]], PRIMEM["Greenwich",0, AUTHORITY["EPSG","8901"]], UNIT["degree",0.01745329251994328, AUTHORITY["EPSG","9122"]], AUTHORITY["EPSG","4314"]], UNIT["metre",1, AUTHORITY["EPSG","9001"]], PROJECTION["Transverse_Merc…		707	8.32434925	54.69008754	EPSG:4326	1.5707
Cirsium	palustre	species		Cirsium palustre (L.) Scop.	Plantae	Asteraceae	Marsh Thistle	ICBN	Quentin J. Groom	Quentin J. Groom	en	CC0 - No Rights Reserved	Quentin J. Groom	e8ad0d98-7f7f-4c76-af44-fb2eccd08e44	Vascular plants of Amrum 2007-2008	HumanObservation				8	2007			1c70b0d9-d243-46d8-b84f-e56d421462db	Thalassozentrum	Europe; Germany; Schleswig-Holstein; Amrum	Frisian Islands	Amrum	Germany	DE	Schleswig-Holstein	Europe	3459000E 6055000N	EPSG:31467	POLYGON ((3459000 6055000, 3460000 6055000, 3460000 6056000, 3459000 6056000, 3459000 6055000))	PROJCS["DHDN / Gauss-Kruger zone 3", GEOGCS["DHDN", DATUM["Deutsches_Hauptdreiecksnetz", SPHEROID["Bessel 1841",6377397.155,299.1528128, AUTHORITY["EPSG","7004"]], AUTHORITY["EPSG","6314"]], PRIMEM["Greenwich",0, AUTHORITY["EPSG","8901"]], UNIT["degree",0.01745329251994328, AUTHORITY["EPSG","9122"]], AUTHORITY["EPSG","4314"]], UNIT["metre",1, AUTHORITY["EPSG","9001"]], PROJECTION["Transverse_Merc…		707	8.37183764	54.62745808	EPSG:4326	1.5707
Cirsium	vulgare	species		Cirsium vulgare (Savi) Ten.	Plantae	Asteraceae	Spear Thistle	ICBN	Quentin J. Groom	Quentin J. Groom	en	CC0 - No Rights Reserved	Quentin J. Groom	e8ad0d98-7f7f-4c76-af44-fb2eccd08e44	Vascular plants of Amrum 2007-2008	HumanObservation				8	2007			f7f445bb-bde8-4053-b9a4-af67bd2b1d1e	Steenoder Klift	Europe; Germany; Schleswig-Holstein; Amrum	Frisian Islands	Amrum	Germany	DE	Schleswig-Holstein	Europe	3459000E 6057000N	EPSG:31467	POLYGON ((3459000 6057000, 3460000 6057000, 3460000 6058000, 3459000 6058000, 3459000 6057000))	PROJCS["DHDN / Gauss-Kruger zone 3", GEOGCS["DHDN", DATUM["Deutsches_Hauptdreiecksnetz", SPHEROID["Bessel 1841",6377397.155,299.1528128, AUTHORITY["EPSG","7004"]], AUTHORITY["EPSG","6314"]], PRIMEM["Greenwich",0, AUTHORITY["EPSG","8901"]], UNIT["degree",0.01745329251994328, AUTHORITY["EPSG","9122"]], AUTHORITY["EPSG","4314"]], UNIT["metre",1, AUTHORITY["EPSG","9001"]], PROJECTION["Transverse_Merc…	Sea shore, grazing land and crops	707	8.37156094	54.64542376	EPSG:4326	1.5707
Cirsium	vulgare	species		Cirsium vulgare (Savi) Ten.	Plantae	Asteraceae	Spear Thistle	ICBN	Quentin J. Groom	Quentin J. Groom	en	CC0 - No Rights Reserved	Quentin J. Groom	e8ad0d98-7f7f-4c76-af44-fb2eccd08e44	Vascular plants of Amrum 2007-2008	HumanObservation			18/08/2007	8	2007			b8d3c4cf-e1e4-496a-9bbc-506fc56fef7e	Odde	Europe; Germany; Schleswig-Holstein; Amrum	Frisian Islands	Amrum	Germany	DE	Schleswig-Holstein	Europe	3458000E 6063000N	EPSG:31467	POLYGON ((3458000 6063000, 3459000 6063000, 3459000 6064000, 3458000 6064000, 3458000 6063000))	PROJCS["DHDN / Gauss-Kruger zone 3", GEOGCS["DHDN", DATUM["Deutsches_Hauptdreiecksnetz", SPHEROID["Bessel 1841",6377397.155,299.1528128, AUTHORITY["EPSG","7004"]], AUTHORITY["EPSG","6314"]], PRIMEM["Greenwich",0, AUTHORITY["EPSG","8901"]], UNIT["degree",0.01745329251994328, AUTHORITY["EPSG","9122"]], AUTHORITY["EPSG","4314"]], UNIT["metre",1, AUTHORITY["EPSG","9001"]], PROJECTION["Transverse_Merc…	Dunes	707	8.35521929	54.69923902	EPSG:4326	1.5707
Cirsium	vulgare	species		Cirsium vulgare (Savi) Ten.	Plantae	Asteraceae	Spear Thistle	ICBN	Quentin J. Groom	Quentin J. Groom	en	CC0 - No Rights Reserved	Quentin J. Groom	e8ad0d98-7f7f-4c76-af44-fb2eccd08e44	Vascular plants of Amrum 2007-2008	HumanObservation			28/08/2007	8	2007			34fa0196-6ce5-4310-9ce4-98676aaf8f81	I1 50m plot	Europe; Germany; Schleswig-Holstein; Amrum	Frisian Islands	Amrum	Germany	DE	Schleswig-Holstein	Europe	3459400E 6056500N	EPSG:31467	POLYGON ((3459400 6056500, 3459450 6056500, 3459450 6056550, 3459400 6056550, 3459400 6056500))	PROJCS["DHDN / Gauss-Kruger zone 3", GEOGCS["DHDN", DATUM["Deutsches_Hauptdreiecksnetz", SPHEROID["Bessel 1841",6377397.155,299.1528128, AUTHORITY["EPSG","7004"]], AUTHORITY["EPSG","6314"]], PRIMEM["Greenwich",0, AUTHORITY["EPSG","8901"]], UNIT["degree",0.01745329251994328, AUTHORITY["EPSG","9122"]], AUTHORITY["EPSG","4314"]], UNIT["metre",1, AUTHORITY["EPSG","9001"]], PROJECTION["Transverse_Merc…		30	8.37053443	54.63665947	EPSG:4326	1.5707
Cirsium	vulgare	species		Cirsium vulgare (Savi) Ten.	Plantae	Asteraceae	Spear Thistle	ICBN	Quentin J. Groom	Quentin J. Groom	en	CC0 - No Rights Reserved	Quentin J. Groom	e8ad0d98-7f7f-4c76-af44-fb2eccd08e44	Vascular plants of Amrum 2007-2008	HumanObservation				8	2007			1c508b09-b7fe-4ad1-8b2b-a6f6db690f6c	Ann Lunn (west)	Europe; Germany; Schleswig-Holstein; Amrum	Frisian Islands	Amrum	Germany	DE	Schleswig-Holstein	Europe	3457000E 6060000N	EPSG:31467	POLYGON ((3457000 6060000, 3458000 6060000, 3458000 6061000, 3457000 6061000, 3457000 6060000))	PROJCS["DHDN / Gauss-Kruger zone 3", GEOGCS["DHDN", DATUM["Deutsches_Hauptdreiecksnetz", SPHEROID["Bessel 1841",6377397.155,299.1528128, AUTHORITY["EPSG","7004"]], AUTHORITY["EPSG","6314"]], PRIMEM["Greenwich",0, AUTHORITY["EPSG","8901"]], UNIT["degree",0.01745329251994328, AUTHORITY["EPSG","9122"]], AUTHORITY["EPSG","4314"]], UNIT["metre",1, AUTHORITY["EPSG","9001"]], PROJECTION["Transverse_Merc…	Saltmarsh, grazing, crops and a small amount of woodland	707	8.34014653	54.67220748	EPSG:4326	1.5707
Cirsium	vulgare	species		Cirsium vulgare (Savi) Ten.	Plantae	Asteraceae	Spear Thistle	ICBN	Quentin J. Groom	Quentin J. Groom	en	CC0 - No Rights Reserved	Quentin J. Groom	e8ad0d98-7f7f-4c76-af44-fb2eccd08e44	Vascular plants of Amrum 2007-2008	HumanObservation				8	2007			b2a07100-40dc-4359-9eaa-6758d3139bb1	Nebel	Europe; Germany; Schleswig-Holstein; Amrum	Frisian Islands	Amrum	Germany	DE	Schleswig-Holstein	Europe	3458000E 6058000N	EPSG:31467	POLYGON ((3458000 6058000, 3459000 6058000, 3459000 6059000, 3458000 6059000, 3458000 6058000))	PROJCS["DHDN / Gauss-Kruger zone 3", GEOGCS["DHDN", DATUM["Deutsches_Hauptdreiecksnetz", SPHEROID["Bessel 1841",6377397.155,299.1528128, AUTHORITY["EPSG","7004"]], AUTHORITY["EPSG","6314"]], PRIMEM["Greenwich",0, AUTHORITY["EPSG","8901"]], UNIT["degree",0.01745329251994328, AUTHORITY["EPSG","9122"]], AUTHORITY["EPSG","4314"]], UNIT["metre",1, AUTHORITY["EPSG","9001"]], PROJECTION["Transverse_Merc…	Town, saltmarsh, grazing	707	8.35592988	54.65432528	EPSG:4326	1.5707
Cirsium	vulgare	species		Cirsium vulgare (Savi) Ten.	Plantae	Asteraceae	Spear Thistle	ICBN	Quentin J. Groom	Quentin J. Groom	en	CC0 - No Rights Reserved	Quentin J. Groom	e8ad0d98-7f7f-4c76-af44-fb2eccd08e44	Vascular plants of Amrum 2007-2008	HumanObservation			18/08/2007	8	2007			525345df-471a-4102-9134-3da34da954d6	Aad	Europe; Germany; Schleswig-Holstein; Amrum	Frisian Islands	Amrum	Germany	DE	Schleswig-Holstein	Europe	3458000E 6064000N	EPSG:31467	POLYGON ((3458000 6064000, 3459000 6064000, 3459000 6065000, 3458000 6065000, 3458000 6064000))	PROJCS["DHDN / Gauss-Kruger zone 3", GEOGCS["DHDN", DATUM["Deutsches_Hauptdreiecksnetz", SPHEROID["Bessel 1841",6377397.155,299.1528128, AUTHORITY["EPSG","7004"]], AUTHORITY["EPSG","6314"]], PRIMEM["Greenwich",0, AUTHORITY["EPSG","8901"]], UNIT["degree",0.01745329251994328, AUTHORITY["EPSG","9122"]], AUTHORITY["EPSG","4314"]], UNIT["metre",1, AUTHORITY["EPSG","9001"]], PROJECTION["Transverse_Merc…		707	8.35507694	54.70822173	EPSG:4326	1.5707
Cirsium	vulgare	species		Cirsium vulgare (Savi) Ten.	Plantae	Asteraceae	Spear Thistle	ICBN	Quentin J. Groom	Quentin J. Groom	en	CC0 - No Rights Reserved	Quentin J. Groom	e8ad0d98-7f7f-4c76-af44-fb2eccd08e44	Vascular plants of Amrum 2007-2008	HumanObservation			21/08/2007	8	2007			55a69078-b0c0-4c2e-ad99-8249c8da33f9	Kl�wenhugh	Europe; Germany; Schleswig-Holstein; Amrum	Frisian Islands	Amrum	Germany	DE	Schleswig-Holstein	Europe	3457000E 6059000N	EPSG:31467	POLYGON ((3457000 6059000, 3458000 6059000, 3458000 6060000, 3457000 6060000, 3457000 6059000))	PROJCS["DHDN / Gauss-Kruger zone 3", GEOGCS["DHDN", DATUM["Deutsches_Hauptdreiecksnetz", SPHEROID["Bessel 1841",6377397.155,299.1528128, AUTHORITY["EPSG","7004"]], AUTHORITY["EPSG","6314"]], PRIMEM["Greenwich",0, AUTHORITY["EPSG","8901"]], UNIT["degree",0.01745329251994328, AUTHORITY["EPSG","9122"]], AUTHORITY["EPSG","4314"]], UNIT["metre",1, AUTHORITY["EPSG","9001"]], PROJECTION["Transverse_Merc…		707	8.34029199	54.66322475	EPSG:4326	1.5707
Cirsium	vulgare	species		Cirsium vulgare (Savi) Ten.	Plantae	Asteraceae	Spear Thistle	ICBN	Quentin J. Groom	Quentin J. Groom	en	CC0 - No Rights Reserved	Quentin J. Groom	e8ad0d98-7f7f-4c76-af44-fb2eccd08e44	Vascular plants of Amrum 2007-2008	HumanObservation			23/08/2007	8	2007			550989bc-f537-4c1f-b6ad-d7b5806ebd42	Riesenbett Litorina-Kliff	Europe; Germany; Schleswig-Holstein; Amrum	Frisian Islands	Amrum	Germany	DE	Schleswig-Holstein	Europe	3455000E 6059000N	EPSG:31467	POLYGON ((3455000 6059000, 3456000 6059000, 3456000 6060000, 3455000 6060000, 3455000 6059000))	PROJCS["DHDN / Gauss-Kruger zone 3", GEOGCS["DHDN", DATUM["Deutsches_Hauptdreiecksnetz", SPHEROID["Bessel 1841",6377397.155,299.1528128, AUTHORITY["EPSG","7004"]], AUTHORITY["EPSG","6314"]], PRIMEM["Greenwich",0, AUTHORITY["EPSG","8901"]], UNIT["degree",0.01745329251994328, AUTHORITY["EPSG","9122"]], AUTHORITY["EPSG","4314"]], UNIT["metre",1, AUTHORITY["EPSG","9001"]], PROJECTION["Transverse_Merc…		707	8.30930036	54.66305219	EPSG:4326	1.5707
Cirsium	vulgare	species		Cirsium vulgare (Savi) Ten.	Plantae	Asteraceae	Spear Thistle	ICBN	Quentin J. Groom	Quentin J. Groom	en	CC0 - No Rights Reserved	Quentin J. Groom	e8ad0d98-7f7f-4c76-af44-fb2eccd08e44	Vascular plants of Amrum 2007-2008	HumanObservation				8	2007			ad9476d1-abd5-45a6-a11b-07ffa0d81404	Norddorf east	Europe; Germany; Schleswig-Holstein; Amrum	Frisian Islands	Amrum	Germany	DE	Schleswig-Holstein	Europe	3457000E 6061000N	EPSG:31467	POLYGON ((3457000 6061000, 3458000 6061000, 3458000 6062000, 3457000 6062000, 3457000 6061000))	PROJCS["DHDN / Gauss-Kruger zone 3", GEOGCS["DHDN", DATUM["Deutsches_Hauptdreiecksnetz", SPHEROID["Bessel 1841",6377397.155,299.1528128, AUTHORITY["EPSG","7004"]], AUTHORITY["EPSG","6314"]], PRIMEM["Greenwich",0, AUTHORITY["EPSG","8901"]], UNIT["degree",0.01745329251994328, AUTHORITY["EPSG","9122"]], AUTHORITY["EPSG","4314"]], UNIT["metre",1, AUTHORITY["EPSG","9001"]], PROJECTION["Transverse_Merc…		707	8.34000099	54.68119021	EPSG:4326	1.5707
Cirsium	vulgare	species		Cirsium vulgare (Savi) Ten.	Plantae	Asteraceae	Spear Thistle	ICBN	Quentin J. Groom	Quentin J. Groom	en	CC0 - No Rights Reserved	Quentin J. Groom	e8ad0d98-7f7f-4c76-af44-fb2eccd08e44	Vascular plants of Amrum 2007-2008	HumanObservation				8	2007			1afccf2e-7edd-4979-90d1-a96abf435402	Norddorf Sewage works	Europe; Germany; Schleswig-Holstein; Amrum	Frisian Islands	Amrum	Germany	DE	Schleswig-Holstein	Europe	3457000E 6061000N	EPSG:31467	POLYGON ((3457000 6061000, 3458000 6061000, 3458000 6062000, 3457000 6062000, 3457000 6061000))	PROJCS["DHDN / Gauss-Kruger zone 3", GEOGCS["DHDN", DATUM["Deutsches_Hauptdreiecksnetz", SPHEROID["Bessel 1841",6377397.155,299.1528128, AUTHORITY["EPSG","7004"]], AUTHORITY["EPSG","6314"]], PRIMEM["Greenwich",0, AUTHORITY["EPSG","8901"]], UNIT["degree",0.01745329251994328, AUTHORITY["EPSG","9122"]], AUTHORITY["EPSG","4314"]], UNIT["metre",1, AUTHORITY["EPSG","9001"]], PROJECTION["Transverse_Merc…		707	8.34000099	54.68119021	EPSG:4326	1.5707
Cirsium	vulgare	species		Cirsium vulgare (Savi) Ten.	Plantae	Asteraceae	Spear Thistle	ICBN	Quentin J. Groom	Quentin J. Groom	en	CC0 - No Rights Reserved	Quentin J. Groom	e8ad0d98-7f7f-4c76-af44-fb2eccd08e44	Vascular plants of Amrum 2007-2008	HumanObservation				8	2007			13f32a45-8d28-45fc-a446-b24972af49a0	Satteldune	Europe; Germany; Schleswig-Holstein; Amrum	Frisian Islands	Amrum	Germany	DE	Schleswig-Holstein	Europe	3457000E 6057000N	EPSG:31467	POLYGON ((3457000 6057000, 3458000 6057000, 3458000 6058000, 3457000 6058000, 3457000 6057000))	PROJCS["DHDN / Gauss-Kruger zone 3", GEOGCS["DHDN", DATUM["Deutsches_Hauptdreiecksnetz", SPHEROID["Bessel 1841",6377397.155,299.1528128, AUTHORITY["EPSG","7004"]], AUTHORITY["EPSG","6314"]], PRIMEM["Greenwich",0, AUTHORITY["EPSG","8901"]], UNIT["degree",0.01745329251994328, AUTHORITY["EPSG","9122"]], AUTHORITY["EPSG","4314"]], UNIT["metre",1, AUTHORITY["EPSG","9001"]], PROJECTION["Transverse_Merc…		707	8.34058266	54.64525924	EPSG:4326	1.5707
Cirsium	vulgare	species		Cirsium vulgare (Savi) Ten.	Plantae	Asteraceae	Spear Thistle	ICBN	Quentin J. Groom	Quentin J. Groom	en	CC0 - No Rights Reserved	Quentin J. Groom	e8ad0d98-7f7f-4c76-af44-fb2eccd08e44	Vascular plants of Amrum 2007-2008	HumanObservation			17/08/2007	8	2007			674173c6-8be6-4452-a263-c8ff87c77ca7	Gro�d�n	Europe; Germany; Schleswig-Holstein; Amrum	Frisian Islands	Amrum	Germany	DE	Schleswig-Holstein	Europe	3458000E 6056000N	EPSG:31467	POLYGON ((3458000 6056000, 3459000 6056000, 3459000 6057000, 3458000 6057000, 3458000 6056000))	PROJCS["DHDN / Gauss-Kruger zone 3", GEOGCS["DHDN", DATUM["Deutsches_Hauptdreiecksnetz", SPHEROID["Bessel 1841",6377397.155,299.1528128, AUTHORITY["EPSG","7004"]], AUTHORITY["EPSG","6314"]], PRIMEM["Greenwich",0, AUTHORITY["EPSG","8901"]], UNIT["degree",0.01745329251994328, AUTHORITY["EPSG","9122"]], AUTHORITY["EPSG","4314"]], UNIT["metre",1, AUTHORITY["EPSG","9001"]], PROJECTION["Transverse_Merc…		707	8.35621356	54.63635968	EPSG:4326	1.5707
Cirsium	vulgare	species		Cirsium vulgare (Savi) Ten.	Plantae	Asteraceae	Spear Thistle	ICBN	Quentin J. Groom	Quentin J. Groom	en	CC0 - No Rights Reserved	Quentin J. Groom	e8ad0d98-7f7f-4c76-af44-fb2eccd08e44	Vascular plants of Amrum 2007-2008	HumanObservation				8	2007			803ac46f-6b4f-4904-bfbc-c80eec951f72	By FKK campsite and lighthouse	Europe; Germany; Schleswig-Holstein; Amrum	Frisian Islands	Amrum	Germany	DE	Schleswig-Holstein	Europe	3458000E 6055000N	EPSG:31467	POLYGON ((3458000 6055000, 3459000 6055000, 3459000 6056000, 3458000 6056000, 3458000 6055000))	PROJCS["DHDN / Gauss-Kruger zone 3", GEOGCS["DHDN", DATUM["Deutsches_Hauptdreiecksnetz", SPHEROID["Bessel 1841",6377397.155,299.1528128, AUTHORITY["EPSG","7004"]], AUTHORITY["EPSG","6314"]], PRIMEM["Greenwich",0, AUTHORITY["EPSG","8901"]], UNIT["degree",0.01745329251994328, AUTHORITY["EPSG","9122"]], AUTHORITY["EPSG","4314"]], UNIT["metre",1, AUTHORITY["EPSG","9001"]], PROJECTION["Transverse_Merc…		707	8.35635529	54.62737686	EPSG:4326	1.5707
Cirsium	vulgare	species		Cirsium vulgare (Savi) Ten.	Plantae	Asteraceae	Spear Thistle	ICBN	Quentin J. Groom	Quentin J. Groom	en	CC0 - No Rights Reserved	Quentin J. Groom	e8ad0d98-7f7f-4c76-af44-fb2eccd08e44	Vascular plants of Amrum 2007-2008	HumanObservation				8	2007			ec3aa974-a979-4fb8-89f1-8995f845a4b2	West of Gro�d�n	Europe; Germany; Schleswig-Holstein; Amrum	Frisian Islands	Amrum	Germany	DE	Schleswig-Holstein	Europe	3457000E 6056000N	EPSG:31467	POLYGON ((3457000 6056000, 3458000 6056000, 3458000 6057000, 3457000 6057000, 3457000 6056000))	PROJCS["DHDN / Gauss-Kruger zone 3", GEOGCS["DHDN", DATUM["Deutsches_Hauptdreiecksnetz", SPHEROID["Bessel 1841",6377397.155,299.1528128, AUTHORITY["EPSG","7004"]], AUTHORITY["EPSG","6314"]], PRIMEM["Greenwich",0, AUTHORITY["EPSG","8901"]], UNIT["degree",0.01745329251994328, AUTHORITY["EPSG","9122"]], AUTHORITY["EPSG","4314"]], UNIT["metre",1, AUTHORITY["EPSG","9001"]], PROJECTION["Transverse_Merc…		707	8.34072788	54.63627646	EPSG:4326	1.5707
Cirsium	vulgare	species		Cirsium vulgare (Savi) Ten.	Plantae	Asteraceae	Spear Thistle	ICBN	Quentin J. Groom	Quentin J. Groom	en	CC0 - No Rights Reserved	Quentin J. Groom	e8ad0d98-7f7f-4c76-af44-fb2eccd08e44	Vascular plants of Amrum 2007-2008	HumanObservation				8	2007			0e68fe86-1062-4ca1-b9a4-6fafcf1633b9	Wasserwerk Nebel	Europe; Germany; Schleswig-Holstein; Amrum	Frisian Islands	Amrum	Germany	DE	Schleswig-Holstein	Europe	3457000E 6058000N	EPSG:31467	POLYGON ((3457000 6058000, 3458000 6058000, 3458000 6059000, 3457000 6059000, 3457000 6058000))	PROJCS["DHDN / Gauss-Kruger zone 3", GEOGCS["DHDN", DATUM["Deutsches_Hauptdreiecksnetz", SPHEROID["Bessel 1841",6377397.155,299.1528128, AUTHORITY["EPSG","7004"]], AUTHORITY["EPSG","6314"]], PRIMEM["Greenwich",0, AUTHORITY["EPSG","8901"]], UNIT["degree",0.01745329251994328, AUTHORITY["EPSG","9122"]], AUTHORITY["EPSG","4314"]], UNIT["metre",1, AUTHORITY["EPSG","9001"]], PROJECTION["Transverse_Merc…		707	8.34043736	54.654242	EPSG:4326	1.5707
Cirsium	vulgare	species		Cirsium vulgare (Savi) Ten.	Plantae	Asteraceae	Spear Thistle	ICBN	Quentin J. Groom	Quentin J. Groom	en	CC0 - No Rights Reserved	Quentin J. Groom	e8ad0d98-7f7f-4c76-af44-fb2eccd08e44	Vascular plants of Amrum 2007-2008	HumanObservation			20/08/2007	8	2007			3a50c6ee-30a0-4196-9da4-3dc496a01f4a	Ann-Lunn east	Europe; Germany; Schleswig-Holstein; Amrum	Frisian Islands	Amrum	Germany	DE	Schleswig-Holstein	Europe	3458000E 6060000N	EPSG:31467	POLYGON ((3458000 6060000, 3459000 6060000, 3459000 6061000, 3458000 6061000, 3458000 6060000))	PROJCS["DHDN / Gauss-Kruger zone 3", GEOGCS["DHDN", DATUM["Deutsches_Hauptdreiecksnetz", SPHEROID["Bessel 1841",6377397.155,299.1528128, AUTHORITY["EPSG","7004"]], AUTHORITY["EPSG","6314"]], PRIMEM["Greenwich",0, AUTHORITY["EPSG","8901"]], UNIT["degree",0.01745329251994328, AUTHORITY["EPSG","9122"]], AUTHORITY["EPSG","4314"]], UNIT["metre",1, AUTHORITY["EPSG","9001"]], PROJECTION["Transverse_Merc…		707	8.35564588	54.67229082	EPSG:4326	1.5707
Cirsium	vulgare	species		Cirsium vulgare (Savi) Ten.	Plantae	Asteraceae	Spear Thistle	ICBN	Quentin J. Groom	Quentin J. Groom	en	CC0 - No Rights Reserved	Quentin J. Groom	e8ad0d98-7f7f-4c76-af44-fb2eccd08e44	Vascular plants of Amrum 2007-2008	HumanObservation			23/08/2007	8	2007			ec856359-c985-4337-aba2-971f95364e66	East Steenodde	Europe; Germany; Schleswig-Holstein; Amrum	Frisian Islands	Amrum	Germany	DE	Schleswig-Holstein	Europe	3460000E 6055000N	EPSG:31467	POLYGON ((3460000 6055000, 3461000 6055000, 3461000 6056000, 3460000 6056000, 3460000 6055000))	PROJCS["DHDN / Gauss-Kruger zone 3", GEOGCS["DHDN", DATUM["Deutsches_Hauptdreiecksnetz", SPHEROID["Bessel 1841",6377397.155,299.1528128, AUTHORITY["EPSG","7004"]], AUTHORITY["EPSG","6314"]], PRIMEM["Greenwich",0, AUTHORITY["EPSG","8901"]], UNIT["degree",0.01745329251994328, AUTHORITY["EPSG","9122"]], AUTHORITY["EPSG","4314"]], UNIT["metre",1, AUTHORITY["EPSG","9001"]], PROJECTION["Transverse_Merc…		707	8.38732007	54.62753732	EPSG:4326	1.5707
Cirsium	vulgare	species		Cirsium vulgare (Savi) Ten.	Plantae	Asteraceae	Spear Thistle	ICBN	Quentin J. Groom	Quentin J. Groom	en	CC0 - No Rights Reserved	Quentin J. Groom	e8ad0d98-7f7f-4c76-af44-fb2eccd08e44	Vascular plants of Amrum 2007-2008	HumanObservation			21/08/2007	8	2007			7c37645f-524d-4390-bf22-4a4585a56087	Norddorf south-west	Europe; Germany; Schleswig-Holstein; Amrum	Frisian Islands	Amrum	Germany	DE	Schleswig-Holstein	Europe	3456000E 6060000N	EPSG:31467	POLYGON ((3456000 6060000, 3457000 6060000, 3457000 6061000, 3456000 6061000, 3456000 6060000))	PROJCS["DHDN / Gauss-Kruger zone 3", GEOGCS["DHDN", DATUM["Deutsches_Hauptdreiecksnetz", SPHEROID["Bessel 1841",6377397.155,299.1528128, AUTHORITY["EPSG","7004"]], AUTHORITY["EPSG","6314"]], PRIMEM["Greenwich",0, AUTHORITY["EPSG","8901"]], UNIT["degree",0.01745329251994328, AUTHORITY["EPSG","9122"]], AUTHORITY["EPSG","4314"]], UNIT["metre",1, AUTHORITY["EPSG","9001"]], PROJECTION["Transverse_Merc…		707	8.32464725	54.67212217	EPSG:4326	1.5707
Cirsium	vulgare	species		Cirsium vulgare (Savi) Ten.	Plantae	Asteraceae	Spear Thistle	ICBN	Quentin J. Groom	Quentin J. Groom	en	CC0 - No Rights Reserved	Quentin J. Groom	e8ad0d98-7f7f-4c76-af44-fb2eccd08e44	Vascular plants of Amrum 2007-2008	HumanObservation				8	2007			c086eee0-5e3c-4890-bdef-0c01d0d26457	west Vogelkoje	Europe; Germany; Schleswig-Holstein; Amrum	Frisian Islands	Amrum	Germany	DE	Schleswig-Holstein	Europe	3456000E 6059000N	EPSG:31467	POLYGON ((3456000 6059000, 3457000 6059000, 3457000 6060000, 3456000 6060000, 3456000 6059000))	PROJCS["DHDN / Gauss-Kruger zone 3", GEOGCS["DHDN", DATUM["Deutsches_Hauptdreiecksnetz", SPHEROID["Bessel 1841",6377397.155,299.1528128, AUTHORITY["EPSG","7004"]], AUTHORITY["EPSG","6314"]], PRIMEM["Greenwich",0, AUTHORITY["EPSG","8901"]], UNIT["degree",0.01745329251994328, AUTHORITY["EPSG","9122"]], AUTHORITY["EPSG","4314"]], UNIT["metre",1, AUTHORITY["EPSG","9001"]], PROJECTION["Transverse_Merc…		707	8.32479613	54.66313946	EPSG:4326	1.5707
Cirsium	vulgare	species		Cirsium vulgare (Savi) Ten.	Plantae	Asteraceae	Spear Thistle	ICBN	Quentin J. Groom	Quentin J. Groom	en	CC0 - No Rights Reserved	Quentin J. Groom	e8ad0d98-7f7f-4c76-af44-fb2eccd08e44	Vascular plants of Amrum 2007-2008	HumanObservation			19/08/2007	8	2007			945885a7-219f-47ed-8265-db9bc35b311c	Grazing marsh north-east	Europe; Germany; Schleswig-Holstein; Amrum	Frisian Islands	Amrum	Germany	DE	Schleswig-Holstein	Europe	3457000E 6062000N	EPSG:31467	POLYGON ((3457000 6062000, 3458000 6062000, 3458000 6063000, 3457000 6063000, 3457000 6062000))	PROJCS["DHDN / Gauss-Kruger zone 3", GEOGCS["DHDN", DATUM["Deutsches_Hauptdreiecksnetz", SPHEROID["Bessel 1841",6377397.155,299.1528128, AUTHORITY["EPSG","7004"]], AUTHORITY["EPSG","6314"]], PRIMEM["Greenwich",0, AUTHORITY["EPSG","8901"]], UNIT["degree",0.01745329251994328, AUTHORITY["EPSG","9122"]], AUTHORITY["EPSG","4314"]], UNIT["metre",1, AUTHORITY["EPSG","9001"]], PROJECTION["Transverse_Merc…		707	8.33985537	54.69017291	EPSG:4326	1.5707
Cirsium	vulgare	species		Cirsium vulgare (Savi) Ten.	Plantae	Asteraceae	Spear Thistle	ICBN	Quentin J. Groom	Quentin J. Groom	en	CC0 - No Rights Reserved	Quentin J. Groom	e8ad0d98-7f7f-4c76-af44-fb2eccd08e44	Vascular plants of Amrum 2007-2008	HumanObservation			25/08/2007	8	2007			511b1383-0d15-4018-a63c-89d0648b077d	Windmills	Europe; Germany; Schleswig-Holstein; Amrum	Frisian Islands	Amrum	Germany	DE	Schleswig-Holstein	Europe	3458000E 6057000N	EPSG:31467	POLYGON ((3458000 6057000, 3459000 6057000, 3459000 6058000, 3458000 6058000, 3458000 6057000))	PROJCS["DHDN / Gauss-Kruger zone 3", GEOGCS["DHDN", DATUM["Deutsches_Hauptdreiecksnetz", SPHEROID["Bessel 1841",6377397.155,299.1528128, AUTHORITY["EPSG","7004"]], AUTHORITY["EPSG","6314"]], PRIMEM["Greenwich",0, AUTHORITY["EPSG","8901"]], UNIT["degree",0.01745329251994328, AUTHORITY["EPSG","9122"]], AUTHORITY["EPSG","4314"]], UNIT["metre",1, AUTHORITY["EPSG","9001"]], PROJECTION["Transverse_Merc…		707	8.35607176	54.64534249	EPSG:4326	1.5707
Cirsium	vulgare	species		Cirsium vulgare (Savi) Ten.	Plantae	Asteraceae	Spear Thistle	ICBN	Quentin J. Groom	Quentin J. Groom	en	CC0 - No Rights Reserved	Quentin J. Groom	e8ad0d98-7f7f-4c76-af44-fb2eccd08e44	Vascular plants of Amrum 2007-2008	HumanObservation			21/08/2007	8	2007			60075173-c5d8-40ab-8d3c-949dbc431685	Bearendeal	Europe; Germany; Schleswig-Holstein; Amrum	Frisian Islands	Amrum	Germany	DE	Schleswig-Holstein	Europe	3458000E 6059000N	EPSG:31467	POLYGON ((3458000 6059000, 3459000 6059000, 3459000 6060000, 3458000 6060000, 3458000 6059000))	PROJCS["DHDN / Gauss-Kruger zone 3", GEOGCS["DHDN", DATUM["Deutsches_Hauptdreiecksnetz", SPHEROID["Bessel 1841",6377397.155,299.1528128, AUTHORITY["EPSG","7004"]], AUTHORITY["EPSG","6314"]], PRIMEM["Greenwich",0, AUTHORITY["EPSG","8901"]], UNIT["degree",0.01745329251994328, AUTHORITY["EPSG","9122"]], AUTHORITY["EPSG","4314"]], UNIT["metre",1, AUTHORITY["EPSG","9001"]], PROJECTION["Transverse_Merc…		707	8.35578792	54.66330805	EPSG:4326	1.5707
Cirsium	vulgare	species		Cirsium vulgare (Savi) Ten.	Plantae	Asteraceae	Spear Thistle	ICBN	Quentin J. Groom	Quentin J. Groom	en	CC0 - No Rights Reserved	Quentin J. Groom	e8ad0d98-7f7f-4c76-af44-fb2eccd08e44	Vascular plants of Amrum 2007-2008	HumanObservation			24/08/2007	8	2007			e0c4609a-91f5-4da2-baa0-da5ce87ace66	Steenodde	Europe; Germany; Schleswig-Holstein; Amrum	Frisian Islands	Amrum	Germany	DE	Schleswig-Holstein	Europe	3459000E 6056000N	EPSG:31467	POLYGON ((3459000 6056000, 3460000 6056000, 3460000 6057000, 3459000 6057000, 3459000 6056000))	PROJCS["DHDN / Gauss-Kruger zone 3", GEOGCS["DHDN", DATUM["Deutsches_Hauptdreiecksnetz", SPHEROID["Bessel 1841",6377397.155,299.1528128, AUTHORITY["EPSG","7004"]], AUTHORITY["EPSG","6314"]], PRIMEM["Greenwich",0, AUTHORITY["EPSG","8901"]], UNIT["degree",0.01745329251994328, AUTHORITY["EPSG","9122"]], AUTHORITY["EPSG","4314"]], UNIT["metre",1, AUTHORITY["EPSG","9001"]], PROJECTION["Transverse_Merc…		707	8.37169933	54.63644093	EPSG:4326	1.5707
Cirsium	vulgare	species		Cirsium vulgare (Savi) Ten.	Plantae	Asteraceae	Spear Thistle	ICBN	Quentin J. Groom	Quentin J. Groom	en	CC0 - No Rights Reserved	Quentin J. Groom	e8ad0d98-7f7f-4c76-af44-fb2eccd08e44	Vascular plants of Amrum 2007-2008	HumanObservation			30/08/2007	8	2007			df272112-27db-4a4a-b946-00c4a8530fab	East Witdune	Europe; Germany; Schleswig-Holstein; Amrum	Frisian Islands	Amrum	Germany	DE	Schleswig-Holstein	Europe	3461000E 6055000N	EPSG:31467	POLYGON ((3461000 6055000, 3462000 6055000, 3462000 6056000, 3461000 6056000, 3461000 6055000))	PROJCS["DHDN / Gauss-Kruger zone 3", GEOGCS["DHDN", DATUM["Deutsches_Hauptdreiecksnetz", SPHEROID["Bessel 1841",6377397.155,299.1528128, AUTHORITY["EPSG","7004"]], AUTHORITY["EPSG","6314"]], PRIMEM["Greenwich",0, AUTHORITY["EPSG","8901"]], UNIT["degree",0.01745329251994328, AUTHORITY["EPSG","9122"]], AUTHORITY["EPSG","4314"]], UNIT["metre",1, AUTHORITY["EPSG","9001"]], PROJECTION["Transverse_Merc…		707	8.40280258	54.62761458	EPSG:4326	1.5707
Cirsium	vulgare	species		Cirsium vulgare (Savi) Ten.	Plantae	Asteraceae	Spear Thistle	ICBN	Quentin J. Groom	Quentin J. Groom	en	CC0 - No Rights Reserved	Quentin J. Groom	e8ad0d98-7f7f-4c76-af44-fb2eccd08e44	Vascular plants of Amrum 2007-2008	HumanObservation			18/08/2007	8	2007			77c5a0be-644a-435d-ab3f-11db1905be1d	Grazing marsh	Europe; Germany; Schleswig-Holstein; Amrum	Frisian Islands	Amrum	Germany	DE	Schleswig-Holstein	Europe	3456000E 6062000N	EPSG:31467	POLYGON ((3456000 6062000, 3457000 6062000, 3457000 6063000, 3456000 6063000, 3456000 6062000))	PROJCS["DHDN / Gauss-Kruger zone 3", GEOGCS["DHDN", DATUM["Deutsches_Hauptdreiecksnetz", SPHEROID["Bessel 1841",6377397.155,299.1528128, AUTHORITY["EPSG","7004"]], AUTHORITY["EPSG","6314"]], PRIMEM["Greenwich",0, AUTHORITY["EPSG","8901"]], UNIT["degree",0.01745329251994328, AUTHORITY["EPSG","9122"]], AUTHORITY["EPSG","4314"]], UNIT["metre",1, AUTHORITY["EPSG","9001"]], PROJECTION["Transverse_Merc…		707	8.32434925	54.69008754	EPSG:4326	1.5707
Cirsium	vulgare	species		Cirsium vulgare (Savi) Ten.	Plantae	Asteraceae	Spear Thistle	ICBN	Quentin J. Groom	Quentin J. Groom	en	CC0 - No Rights Reserved	Quentin J. Groom	e8ad0d98-7f7f-4c76-af44-fb2eccd08e44	Vascular plants of Amrum 2007-2008	HumanObservation				8	2007			5e7e980b-8b74-4b45-a760-7c7ffd0562f4	Thalassozentrum	Europe; Germany; Schleswig-Holstein; Amrum	Frisian Islands	Amrum	Germany	DE	Schleswig-Holstein	Europe	3459000E 6055000N	EPSG:31467	POLYGON ((3459000 6055000, 3460000 6055000, 3460000 6056000, 3459000 6056000, 3459000 6055000))	PROJCS["DHDN / Gauss-Kruger zone 3", GEOGCS["DHDN", DATUM["Deutsches_Hauptdreiecksnetz", SPHEROID["Bessel 1841",6377397.155,299.1528128, AUTHORITY["EPSG","7004"]], AUTHORITY["EPSG","6314"]], PRIMEM["Greenwich",0, AUTHORITY["EPSG","8901"]], UNIT["degree",0.01745329251994328, AUTHORITY["EPSG","9122"]], AUTHORITY["EPSG","4314"]], UNIT["metre",1, AUTHORITY["EPSG","9001"]], PROJECTION["Transverse_Merc…		707	8.37183764	54.62745808	EPSG:4326	1.5707
Cirsium	vulgare	species		Cirsium vulgare (Savi) Ten.	Plantae	Asteraceae	Spear Thistle	ICBN	Quentin J. Groom	Quentin J. Groom	en	CC0 - No Rights Reserved	Quentin J. Groom	e8ad0d98-7f7f-4c76-af44-fb2eccd08e44	Vascular plants of Amrum 2007-2008	HumanObservation				7				b88082ed-d3aa-4e81-a965-43e776f56840	Steenodde	Europe; Germany; Schleswig-Holstein; Amrum	Frisian Islands	Amrum	Germany	DE	Schleswig-Holstein	Europe	3459000E 6056000N	EPSG:31467	POLYGON ((3459000 6056000, 3460000 6056000, 3460000 6057000, 3459000 6057000, 3459000 6056000))	PROJCS["DHDN / Gauss-Kruger zone 3", GEOGCS["DHDN", DATUM["Deutsches_Hauptdreiecksnetz", SPHEROID["Bessel 1841",6377397.155,299.1528128, AUTHORITY["EPSG","7004"]], AUTHORITY["EPSG","6314"]], PRIMEM["Greenwich",0, AUTHORITY["EPSG","8901"]], UNIT["degree",0.01745329251994328, AUTHORITY["EPSG","9122"]], AUTHORITY["EPSG","4314"]], UNIT["metre",1, AUTHORITY["EPSG","9001"]], PROJECTION["Transverse_Merc…		707	8.37169933	54.63644093	EPSG:4326	1.5707
Cirsium	vulgare	species		Cirsium vulgare (Savi) Ten.	Plantae	Asteraceae	Spear Thistle	ICBN	Quentin J. Groom	Quentin J. Groom	en	CC0 - No Rights Reserved	Quentin J. Groom	e8ad0d98-7f7f-4c76-af44-fb2eccd08e44	Vascular plants of Amrum 2007-2008	HumanObservation			19/07/2008	7	2008			776f3d9e-0b80-41c7-a979-641c8a6614bf	Windmills	Europe; Germany; Schleswig-Holstein; Amrum	Frisian Islands	Amrum	Germany	DE	Schleswig-Holstein	Europe	3458000E 6057000N	EPSG:31467	POLYGON ((3458000 6057000, 3459000 6057000, 3459000 6058000, 3458000 6058000, 3458000 6057000))	PROJCS["DHDN / Gauss-Kruger zone 3", GEOGCS["DHDN", DATUM["Deutsches_Hauptdreiecksnetz", SPHEROID["Bessel 1841",6377397.155,299.1528128, AUTHORITY["EPSG","7004"]], AUTHORITY["EPSG","6314"]], PRIMEM["Greenwich",0, AUTHORITY["EPSG","8901"]], UNIT["degree",0.01745329251994328, AUTHORITY["EPSG","9122"]], AUTHORITY["EPSG","4314"]], UNIT["metre",1, AUTHORITY["EPSG","9001"]], PROJECTION["Transverse_Merc…		707	8.35607176	54.64534249	EPSG:4326	1.5707
Cirsium	vulgare	species		Cirsium vulgare (Savi) Ten.	Plantae	Asteraceae	Spear Thistle	ICBN	Quentin J. Groom	Quentin J. Groom	en	CC0 - No Rights Reserved	Quentin J. Groom	e8ad0d98-7f7f-4c76-af44-fb2eccd08e44	Vascular plants of Amrum 2007-2008	HumanObservation			12/07/2008	7	2008			3417c07d-31cb-40f0-839d-113ab2a16c32	Ann-Lunn east	Europe; Germany; Schleswig-Holstein; Amrum	Frisian Islands	Amrum	Germany	DE	Schleswig-Holstein	Europe	3458000E 6060000N	EPSG:31467	POLYGON ((3458000 6060000, 3459000 6060000, 3459000 6061000, 3458000 6061000, 3458000 6060000))	PROJCS["DHDN / Gauss-Kruger zone 3", GEOGCS["DHDN", DATUM["Deutsches_Hauptdreiecksnetz", SPHEROID["Bessel 1841",6377397.155,299.1528128, AUTHORITY["EPSG","7004"]], AUTHORITY["EPSG","6314"]], PRIMEM["Greenwich",0, AUTHORITY["EPSG","8901"]], UNIT["degree",0.01745329251994328, AUTHORITY["EPSG","9122"]], AUTHORITY["EPSG","4314"]], UNIT["metre",1, AUTHORITY["EPSG","9001"]], PROJECTION["Transverse_Merc…		707	8.35564588	54.67229082	EPSG:4326	1.5707
Cirsium	vulgare	species		Cirsium vulgare (Savi) Ten.	Plantae	Asteraceae	Spear Thistle	ICBN	Quentin J. Groom	Quentin J. Groom	en	CC0 - No Rights Reserved	Quentin J. Groom	e8ad0d98-7f7f-4c76-af44-fb2eccd08e44	Vascular plants of Amrum 2007-2008	HumanObservation			05/07/2008	7	2008			e5a363b7-f4f5-4d88-b313-fcfb305bad11	Norddorf Sewage works	Europe; Germany; Schleswig-Holstein; Amrum	Frisian Islands	Amrum	Germany	DE	Schleswig-Holstein	Europe	3457000E 6061000N	EPSG:31467	POLYGON ((3457000 6061000, 3458000 6061000, 3458000 6062000, 3457000 6062000, 3457000 6061000))	PROJCS["DHDN / Gauss-Kruger zone 3", GEOGCS["DHDN", DATUM["Deutsches_Hauptdreiecksnetz", SPHEROID["Bessel 1841",6377397.155,299.1528128, AUTHORITY["EPSG","7004"]], AUTHORITY["EPSG","6314"]], PRIMEM["Greenwich",0, AUTHORITY["EPSG","8901"]], UNIT["degree",0.01745329251994328, AUTHORITY["EPSG","9122"]], AUTHORITY["EPSG","4314"]], UNIT["metre",1, AUTHORITY["EPSG","9001"]], PROJECTION["Transverse_Merc…		707	8.34000099	54.68119021	EPSG:4326	1.5707
Cirsium	vulgare	species		Cirsium vulgare (Savi) Ten.	Plantae	Asteraceae	Spear Thistle	ICBN	Quentin J. Groom	Quentin J. Groom	en	CC0 - No Rights Reserved	Quentin J. Groom	e8ad0d98-7f7f-4c76-af44-fb2eccd08e44	Vascular plants of Amrum 2007-2008	HumanObservation			14/07/2008	7	2008			b2b94a03-ec7e-48d7-b58c-b8906a427d17	Grazing marsh	Europe; Germany; Schleswig-Holstein; Amrum	Frisian Islands	Amrum	Germany	DE	Schleswig-Holstein	Europe	3457000E 6056000N	EPSG:31467	POLYGON ((3456000 6062000, 3457000 6062000, 3457000 6063000, 3456000 6063000, 3456000 6062000))	PROJCS["DHDN / Gauss-Kruger zone 3", GEOGCS["DHDN", DATUM["Deutsches_Hauptdreiecksnetz", SPHEROID["Bessel 1841",6377397.155,299.1528128, AUTHORITY["EPSG","7004"]], AUTHORITY["EPSG","6314"]], PRIMEM["Greenwich",0, AUTHORITY["EPSG","8901"]], UNIT["degree",0.01745329251994328, AUTHORITY["EPSG","9122"]], AUTHORITY["EPSG","4314"]], UNIT["metre",1, AUTHORITY["EPSG","9001"]], PROJECTION["Transverse_Merc…		707	8.32434925	54.69008754	EPSG:4326	1.5707
Conyza	canadensis	species		Conyza canadensis (L.) Cronquist	Plantae	Asteraceae	Canadian Fleabane	ICBN	Quentin J. Groom	Quentin J. Groom	en	CC0 - No Rights Reserved	Quentin J. Groom	e8ad0d98-7f7f-4c76-af44-fb2eccd08e44	Vascular plants of Amrum 2007-2008	HumanObservation				8	2007			301728c0-5568-4481-b610-a07a95ae3cb0	Norddorf west	Europe; Germany; Schleswig-Holstein; Amrum	Frisian Islands	Amrum	Germany	DE	Schleswig-Holstein	Europe	3456000E 6061000N	EPSG:31467	POLYGON ((3456000 6061000, 3457000 6061000, 3457000 6062000, 3456000 6062000, 3456000 6061000))	PROJCS["DHDN / Gauss-Kruger zone 3", GEOGCS["DHDN", DATUM["Deutsches_Hauptdreiecksnetz", SPHEROID["Bessel 1841",6377397.155,299.1528128, AUTHORITY["EPSG","7004"]], AUTHORITY["EPSG","6314"]], PRIMEM["Greenwich",0, AUTHORITY["EPSG","8901"]], UNIT["degree",0.01745329251994328, AUTHORITY["EPSG","9122"]], AUTHORITY["EPSG","4314"]], UNIT["metre",1, AUTHORITY["EPSG","9001"]], PROJECTION["Transverse_Merc…	Town, some dune, plantation and grazing	707	8.32449829	54.68110486	EPSG:4326	1.5707
Conyza	canadensis	species		Conyza canadensis (L.) Cronquist	Plantae	Asteraceae	Canadian Fleabane	ICBN	Quentin J. Groom	Quentin J. Groom	en	CC0 - No Rights Reserved	Quentin J. Groom	e8ad0d98-7f7f-4c76-af44-fb2eccd08e44	Vascular plants of Amrum 2007-2008	HumanObservation				8	2007			69930552-144f-40d4-82a2-701489083e1b	Steenoder Klift	Europe; Germany; Schleswig-Holstein; Amrum	Frisian Islands	Amrum	Germany	DE	Schleswig-Holstein	Europe	3459000E 6057000N	EPSG:31467	POLYGON ((3459000 6057000, 3460000 6057000, 3460000 6058000, 3459000 6058000, 3459000 6057000))	PROJCS["DHDN / Gauss-Kruger zone 3", GEOGCS["DHDN", DATUM["Deutsches_Hauptdreiecksnetz", SPHEROID["Bessel 1841",6377397.155,299.1528128, AUTHORITY["EPSG","7004"]], AUTHORITY["EPSG","6314"]], PRIMEM["Greenwich",0, AUTHORITY["EPSG","8901"]], UNIT["degree",0.01745329251994328, AUTHORITY["EPSG","9122"]], AUTHORITY["EPSG","4314"]], UNIT["metre",1, AUTHORITY["EPSG","9001"]], PROJECTION["Transverse_Merc…	Sea shore, grazing land and crops	707	8.37156094	54.64542376	EPSG:4326	1.5707
Conyza	canadensis	species		Conyza canadensis (L.) Cronquist	Plantae	Asteraceae	Canadian Fleabane	ICBN	Quentin J. Groom	Quentin J. Groom	en	CC0 - No Rights Reserved	Quentin J. Groom	e8ad0d98-7f7f-4c76-af44-fb2eccd08e44	Vascular plants of Amrum 2007-2008	HumanObservation				8	2007			0754157c-4eec-4943-a952-c08869aec4b9	Nebel	Europe; Germany; Schleswig-Holstein; Amrum	Frisian Islands	Amrum	Germany	DE	Schleswig-Holstein	Europe	3458000E 6058000N	EPSG:31467	POLYGON ((3458000 6058000, 3459000 6058000, 3459000 6059000, 3458000 6059000, 3458000 6058000))	PROJCS["DHDN / Gauss-Kruger zone 3", GEOGCS["DHDN", DATUM["Deutsches_Hauptdreiecksnetz", SPHEROID["Bessel 1841",6377397.155,299.1528128, AUTHORITY["EPSG","7004"]], AUTHORITY["EPSG","6314"]], PRIMEM["Greenwich",0, AUTHORITY["EPSG","8901"]], UNIT["degree",0.01745329251994328, AUTHORITY["EPSG","9122"]], AUTHORITY["EPSG","4314"]], UNIT["metre",1, AUTHORITY["EPSG","9001"]], PROJECTION["Transverse_Merc…	Town, saltmarsh, grazing	707	8.35592988	54.65432528	EPSG:4326	1.5707
Conyza	canadensis	species		Conyza canadensis (L.) Cronquist	Plantae	Asteraceae	Canadian Fleabane	ICBN	Quentin J. Groom	Quentin J. Groom	en	CC0 - No Rights Reserved	Quentin J. Groom	e8ad0d98-7f7f-4c76-af44-fb2eccd08e44	Vascular plants of Amrum 2007-2008	HumanObservation			21/08/2007	8	2007			44872c2b-e4de-4a18-9d84-b2628875b036	Kl�wenhugh	Europe; Germany; Schleswig-Holstein; Amrum	Frisian Islands	Amrum	Germany	DE	Schleswig-Holstein	Europe	3457000E 6059000N	EPSG:31467	POLYGON ((3457000 6059000, 3458000 6059000, 3458000 6060000, 3457000 6060000, 3457000 6059000))	PROJCS["DHDN / Gauss-Kruger zone 3", GEOGCS["DHDN", DATUM["Deutsches_Hauptdreiecksnetz", SPHEROID["Bessel 1841",6377397.155,299.1528128, AUTHORITY["EPSG","7004"]], AUTHORITY["EPSG","6314"]], PRIMEM["Greenwich",0, AUTHORITY["EPSG","8901"]], UNIT["degree",0.01745329251994328, AUTHORITY["EPSG","9122"]], AUTHORITY["EPSG","4314"]], UNIT["metre",1, AUTHORITY["EPSG","9001"]], PROJECTION["Transverse_Merc…		707	8.34029199	54.66322475	EPSG:4326	1.5707
Conyza	canadensis	species		Conyza canadensis (L.) Cronquist	Plantae	Asteraceae	Canadian Fleabane	ICBN	Quentin J. Groom	Quentin J. Groom	en	CC0 - No Rights Reserved	Quentin J. Groom	e8ad0d98-7f7f-4c76-af44-fb2eccd08e44	Vascular plants of Amrum 2007-2008	HumanObservation				8	2007			f967e0e9-d955-4b3b-8ba2-4d53ffbcc8d0	Norddorf east	Europe; Germany; Schleswig-Holstein; Amrum	Frisian Islands	Amrum	Germany	DE	Schleswig-Holstein	Europe	3457000E 6061000N	EPSG:31467	POLYGON ((3457000 6061000, 3458000 6061000, 3458000 6062000, 3457000 6062000, 3457000 6061000))	PROJCS["DHDN / Gauss-Kruger zone 3", GEOGCS["DHDN", DATUM["Deutsches_Hauptdreiecksnetz", SPHEROID["Bessel 1841",6377397.155,299.1528128, AUTHORITY["EPSG","7004"]], AUTHORITY["EPSG","6314"]], PRIMEM["Greenwich",0, AUTHORITY["EPSG","8901"]], UNIT["degree",0.01745329251994328, AUTHORITY["EPSG","9122"]], AUTHORITY["EPSG","4314"]], UNIT["metre",1, AUTHORITY["EPSG","9001"]], PROJECTION["Transverse_Merc…		707	8.34000099	54.68119021	EPSG:4326	1.5707
Conyza	canadensis	species		Conyza canadensis (L.) Cronquist	Plantae	Asteraceae	Canadian Fleabane	ICBN	Quentin J. Groom	Quentin J. Groom	en	CC0 - No Rights Reserved	Quentin J. Groom	e8ad0d98-7f7f-4c76-af44-fb2eccd08e44	Vascular plants of Amrum 2007-2008	HumanObservation				8	2007			8560a0ad-42db-491d-a96a-686f8e5575f9	Satteldune	Europe; Germany; Schleswig-Holstein; Amrum	Frisian Islands	Amrum	Germany	DE	Schleswig-Holstein	Europe	3457000E 6057000N	EPSG:31467	POLYGON ((3457000 6057000, 3458000 6057000, 3458000 6058000, 3457000 6058000, 3457000 6057000))	PROJCS["DHDN / Gauss-Kruger zone 3", GEOGCS["DHDN", DATUM["Deutsches_Hauptdreiecksnetz", SPHEROID["Bessel 1841",6377397.155,299.1528128, AUTHORITY["EPSG","7004"]], AUTHORITY["EPSG","6314"]], PRIMEM["Greenwich",0, AUTHORITY["EPSG","8901"]], UNIT["degree",0.01745329251994328, AUTHORITY["EPSG","9122"]], AUTHORITY["EPSG","4314"]], UNIT["metre",1, AUTHORITY["EPSG","9001"]], PROJECTION["Transverse_Merc…		707	8.34058266	54.64525924	EPSG:4326	1.5707
Conyza	canadensis	species		Conyza canadensis (L.) Cronquist	Plantae	Asteraceae	Canadian Fleabane	ICBN	Quentin J. Groom	Quentin J. Groom	en	CC0 - No Rights Reserved	Quentin J. Groom	e8ad0d98-7f7f-4c76-af44-fb2eccd08e44	Vascular plants of Amrum 2007-2008	HumanObservation				8	2007			ecb5001d-83cc-4ac3-9898-3fe1deee9806	By FKK campsite and lighthouse	Europe; Germany; Schleswig-Holstein; Amrum	Frisian Islands	Amrum	Germany	DE	Schleswig-Holstein	Europe	3458000E 6055000N	EPSG:31467	POLYGON ((3458000 6055000, 3459000 6055000, 3459000 6056000, 3458000 6056000, 3458000 6055000))	PROJCS["DHDN / Gauss-Kruger zone 3", GEOGCS["DHDN", DATUM["Deutsches_Hauptdreiecksnetz", SPHEROID["Bessel 1841",6377397.155,299.1528128, AUTHORITY["EPSG","7004"]], AUTHORITY["EPSG","6314"]], PRIMEM["Greenwich",0, AUTHORITY["EPSG","8901"]], UNIT["degree",0.01745329251994328, AUTHORITY["EPSG","9122"]], AUTHORITY["EPSG","4314"]], UNIT["metre",1, AUTHORITY["EPSG","9001"]], PROJECTION["Transverse_Merc…		707	8.35635529	54.62737686	EPSG:4326	1.5707
Conyza	canadensis	species		Conyza canadensis (L.) Cronquist	Plantae	Asteraceae	Canadian Fleabane	ICBN	Quentin J. Groom	Quentin J. Groom	en	CC0 - No Rights Reserved	Quentin J. Groom	e8ad0d98-7f7f-4c76-af44-fb2eccd08e44	Vascular plants of Amrum 2007-2008	HumanObservation				8	2007			c705c5f2-d93b-4539-9bbf-b639b8736cb2	Wasserwerk Nebel	Europe; Germany; Schleswig-Holstein; Amrum	Frisian Islands	Amrum	Germany	DE	Schleswig-Holstein	Europe	3457000E 6058000N	EPSG:31467	POLYGON ((3457000 6058000, 3458000 6058000, 3458000 6059000, 3457000 6059000, 3457000 6058000))	PROJCS["DHDN / Gauss-Kruger zone 3", GEOGCS["DHDN", DATUM["Deutsches_Hauptdreiecksnetz", SPHEROID["Bessel 1841",6377397.155,299.1528128, AUTHORITY["EPSG","7004"]], AUTHORITY["EPSG","6314"]], PRIMEM["Greenwich",0, AUTHORITY["EPSG","8901"]], UNIT["degree",0.01745329251994328, AUTHORITY["EPSG","9122"]], AUTHORITY["EPSG","4314"]], UNIT["metre",1, AUTHORITY["EPSG","9001"]], PROJECTION["Transverse_Merc…		707	8.34043736	54.654242	EPSG:4326	1.5707
Conyza	canadensis	species		Conyza canadensis (L.) Cronquist	Plantae	Asteraceae	Canadian Fleabane	ICBN	Quentin J. Groom	Quentin J. Groom	en	CC0 - No Rights Reserved	Quentin J. Groom	e8ad0d98-7f7f-4c76-af44-fb2eccd08e44	Vascular plants of Amrum 2007-2008	HumanObservation			23/08/2007	8	2007			7aaba767-27ee-4d57-b8b1-72c98004e5ae	East Steenodde	Europe; Germany; Schleswig-Holstein; Amrum	Frisian Islands	Amrum	Germany	DE	Schleswig-Holstein	Europe	3460000E 6055000N	EPSG:31467	POLYGON ((3460000 6055000, 3461000 6055000, 3461000 6056000, 3460000 6056000, 3460000 6055000))	PROJCS["DHDN / Gauss-Kruger zone 3", GEOGCS["DHDN", DATUM["Deutsches_Hauptdreiecksnetz", SPHEROID["Bessel 1841",6377397.155,299.1528128, AUTHORITY["EPSG","7004"]], AUTHORITY["EPSG","6314"]], PRIMEM["Greenwich",0, AUTHORITY["EPSG","8901"]], UNIT["degree",0.01745329251994328, AUTHORITY["EPSG","9122"]], AUTHORITY["EPSG","4314"]], UNIT["metre",1, AUTHORITY["EPSG","9001"]], PROJECTION["Transverse_Merc…		707	8.38732007	54.62753732	EPSG:4326	1.5707
Conyza	canadensis	species		Conyza canadensis (L.) Cronquist	Plantae	Asteraceae	Canadian Fleabane	ICBN	Quentin J. Groom	Quentin J. Groom	en	CC0 - No Rights Reserved	Quentin J. Groom	e8ad0d98-7f7f-4c76-af44-fb2eccd08e44	Vascular plants of Amrum 2007-2008	HumanObservation			24/08/2007	8	2007			7956b610-db19-4917-a7a0-716f7b0caed6	Steenodde	Europe; Germany; Schleswig-Holstein; Amrum	Frisian Islands	Amrum	Germany	DE	Schleswig-Holstein	Europe	3459000E 6056000N	EPSG:31467	POLYGON ((3459000 6056000, 3460000 6056000, 3460000 6057000, 3459000 6057000, 3459000 6056000))	PROJCS["DHDN / Gauss-Kruger zone 3", GEOGCS["DHDN", DATUM["Deutsches_Hauptdreiecksnetz", SPHEROID["Bessel 1841",6377397.155,299.1528128, AUTHORITY["EPSG","7004"]], AUTHORITY["EPSG","6314"]], PRIMEM["Greenwich",0, AUTHORITY["EPSG","8901"]], UNIT["degree",0.01745329251994328, AUTHORITY["EPSG","9122"]], AUTHORITY["EPSG","4314"]], UNIT["metre",1, AUTHORITY["EPSG","9001"]], PROJECTION["Transverse_Merc…		707	8.37169933	54.63644093	EPSG:4326	1.5707
Conyza	canadensis	species		Conyza canadensis (L.) Cronquist	Plantae	Asteraceae	Canadian Fleabane	ICBN	Quentin J. Groom	Quentin J. Groom	en	CC0 - No Rights Reserved	Quentin J. Groom	e8ad0d98-7f7f-4c76-af44-fb2eccd08e44	Vascular plants of Amrum 2007-2008	HumanObservation			30/08/2007	8	2007			0e3a08af-9fa3-4cb7-9a8e-750cc2628e36	East Witdune	Europe; Germany; Schleswig-Holstein; Amrum	Frisian Islands	Amrum	Germany	DE	Schleswig-Holstein	Europe	3461000E 6055000N	EPSG:31467	POLYGON ((3461000 6055000, 3462000 6055000, 3462000 6056000, 3461000 6056000, 3461000 6055000))	PROJCS["DHDN / Gauss-Kruger zone 3", GEOGCS["DHDN", DATUM["Deutsches_Hauptdreiecksnetz", SPHEROID["Bessel 1841",6377397.155,299.1528128, AUTHORITY["EPSG","7004"]], AUTHORITY["EPSG","6314"]], PRIMEM["Greenwich",0, AUTHORITY["EPSG","8901"]], UNIT["degree",0.01745329251994328, AUTHORITY["EPSG","9122"]], AUTHORITY["EPSG","4314"]], UNIT["metre",1, AUTHORITY["EPSG","9001"]], PROJECTION["Transverse_Merc…		707	8.40280258	54.62761458	EPSG:4326	1.5707
Conyza	canadensis	species		Conyza canadensis (L.) Cronquist	Plantae	Asteraceae	Canadian Fleabane	ICBN	Quentin J. Groom	Quentin J. Groom	en	CC0 - No Rights Reserved	Quentin J. Groom	e8ad0d98-7f7f-4c76-af44-fb2eccd08e44	Vascular plants of Amrum 2007-2008	HumanObservation				8	2007			2adc2bdd-9b2c-45bf-ba42-3247aa2fb5be	Thalassozentrum	Europe; Germany; Schleswig-Holstein; Amrum	Frisian Islands	Amrum	Germany	DE	Schleswig-Holstein	Europe	3459000E 6055000N	EPSG:31467	POLYGON ((3459000 6055000, 3460000 6055000, 3460000 6056000, 3459000 6056000, 3459000 6055000))	PROJCS["DHDN / Gauss-Kruger zone 3", GEOGCS["DHDN", DATUM["Deutsches_Hauptdreiecksnetz", SPHEROID["Bessel 1841",6377397.155,299.1528128, AUTHORITY["EPSG","7004"]], AUTHORITY["EPSG","6314"]], PRIMEM["Greenwich",0, AUTHORITY["EPSG","8901"]], UNIT["degree",0.01745329251994328, AUTHORITY["EPSG","9122"]], AUTHORITY["EPSG","4314"]], UNIT["metre",1, AUTHORITY["EPSG","9001"]], PROJECTION["Transverse_Merc…		707	8.37183764	54.62745808	EPSG:4326	1.5707
Conyza	canadensis	species		Conyza canadensis (L.) Cronquist	Plantae	Asteraceae	Canadian Fleabane	ICBN	Quentin J. Groom	Quentin J. Groom	en	CC0 - No Rights Reserved	Quentin J. Groom	e8ad0d98-7f7f-4c76-af44-fb2eccd08e44	Vascular plants of Amrum 2007-2008	HumanObservation			06/07/2008	7	2008			733ccf91-645f-49cc-b030-64b7d2b40386	Thalassozentrum	Europe; Germany; Schleswig-Holstein; Amrum	Frisian Islands	Amrum	Germany	DE	Schleswig-Holstein	Europe	3459000E 6055000N	EPSG:31467	POLYGON ((3459000 6055000, 3460000 6055000, 3460000 6056000, 3459000 6056000, 3459000 6055000))	PROJCS["DHDN / Gauss-Kruger zone 3", GEOGCS["DHDN", DATUM["Deutsches_Hauptdreiecksnetz", SPHEROID["Bessel 1841",6377397.155,299.1528128, AUTHORITY["EPSG","7004"]], AUTHORITY["EPSG","6314"]], PRIMEM["Greenwich",0, AUTHORITY["EPSG","8901"]], UNIT["degree",0.01745329251994328, AUTHORITY["EPSG","9122"]], AUTHORITY["EPSG","4314"]], UNIT["metre",1, AUTHORITY["EPSG","9001"]], PROJECTION["Transverse_Merc…		707	8.37183764	54.62745808	EPSG:4326	1.5707
Conyza	canadensis	species		Conyza canadensis (L.) Cronquist	Plantae	Asteraceae	Canadian Fleabane	ICBN	Quentin J. Groom	Quentin J. Groom	en	CC0 - No Rights Reserved	Quentin J. Groom	e8ad0d98-7f7f-4c76-af44-fb2eccd08e44	Vascular plants of Amrum 2007-2008	HumanObservation				7				a4e7b3b5-a705-49c7-9d6a-06122db8fdb4	Steenodde	Europe; Germany; Schleswig-Holstein; Amrum	Frisian Islands	Amrum	Germany	DE	Schleswig-Holstein	Europe	3459000E 6056000N	EPSG:31467	POLYGON ((3459000 6056000, 3460000 6056000, 3460000 6057000, 3459000 6057000, 3459000 6056000))	PROJCS["DHDN / Gauss-Kruger zone 3", GEOGCS["DHDN", DATUM["Deutsches_Hauptdreiecksnetz", SPHEROID["Bessel 1841",6377397.155,299.1528128, AUTHORITY["EPSG","7004"]], AUTHORITY["EPSG","6314"]], PRIMEM["Greenwich",0, AUTHORITY["EPSG","8901"]], UNIT["degree",0.01745329251994328, AUTHORITY["EPSG","9122"]], AUTHORITY["EPSG","4314"]], UNIT["metre",1, AUTHORITY["EPSG","9001"]], PROJECTION["Transverse_Merc…		707	8.37169933	54.63644093	EPSG:4326	1.5707
Cosmos	bipinnatus	species		Cosmos bipinnatus Cav.	Plantae	Asteraceae		ICBN	Quentin J. Groom	Quentin J. Groom	en	CC0 - No Rights Reserved	Quentin J. Groom	e8ad0d98-7f7f-4c76-af44-fb2eccd08e44	Vascular plants of Amrum 2007-2008	HumanObservation				8	2007			1a301ed4-e657-4710-a520-47686328871f	Steenoder Klift	Europe; Germany; Schleswig-Holstein; Amrum	Frisian Islands	Amrum	Germany	DE	Schleswig-Holstein	Europe	3459000E 6057000N	EPSG:31467	POLYGON ((3459000 6057000, 3460000 6057000, 3460000 6058000, 3459000 6058000, 3459000 6057000))	PROJCS["DHDN / Gauss-Kruger zone 3", GEOGCS["DHDN", DATUM["Deutsches_Hauptdreiecksnetz", SPHEROID["Bessel 1841",6377397.155,299.1528128, AUTHORITY["EPSG","7004"]], AUTHORITY["EPSG","6314"]], PRIMEM["Greenwich",0, AUTHORITY["EPSG","8901"]], UNIT["degree",0.01745329251994328, AUTHORITY["EPSG","9122"]], AUTHORITY["EPSG","4314"]], UNIT["metre",1, AUTHORITY["EPSG","9001"]], PROJECTION["Transverse_Merc…	Sea shore, grazing land and crops	707	8.37156094	54.64542376	EPSG:4326	1.5707
Crepis	capillaris	species		Crepis capillaris (L.) Wallr.	Plantae	Asteraceae	Smooth Hawk's-beard	ICBN	Quentin J. Groom	Quentin J. Groom	en	CC0 - No Rights Reserved	Quentin J. Groom	e8ad0d98-7f7f-4c76-af44-fb2eccd08e44	Vascular plants of Amrum 2007-2008	HumanObservation			31/08/2007	8	2007			d0795268-e1f2-41fa-a7a6-7bc76b9a15b7	Z1 50m plot, central Nebel	Europe; Germany; Schleswig-Holstein; Amrum	Frisian Islands	Amrum	Germany	DE	Schleswig-Holstein	Europe	3458400E 6058200N	EPSG:31467	POLYGON ((3458400 6058200, 3458450 6058200, 3458450 6058250, 3458400 6058250, 3458400 6058200))	PROJCS["DHDN / Gauss-Kruger zone 3", GEOGCS["DHDN", DATUM["Deutsches_Hauptdreiecksnetz", SPHEROID["Bessel 1841",6377397.155,299.1528128, AUTHORITY["EPSG","7004"]], AUTHORITY["EPSG","6314"]], PRIMEM["Greenwich",0, AUTHORITY["EPSG","8901"]], UNIT["degree",0.01745329251994328, AUTHORITY["EPSG","9122"]], AUTHORITY["EPSG","4314"]], UNIT["metre",1, AUTHORITY["EPSG","9001"]], PROJECTION["Transverse_Merc…	hind dunes	30	8.35480703	54.65184883	EPSG:4326	1.5707
Crepis	capillaris	species		Crepis capillaris (L.) Wallr.	Plantae	Asteraceae	Smooth Hawk's-beard	ICBN	Quentin J. Groom	Quentin J. Groom	en	CC0 - No Rights Reserved	Quentin J. Groom	e8ad0d98-7f7f-4c76-af44-fb2eccd08e44	Vascular plants of Amrum 2007-2008	HumanObservation				8	2007			1246bfab-4922-48f2-b3f9-70b2708b4b72	Norddorf west	Europe; Germany; Schleswig-Holstein; Amrum	Frisian Islands	Amrum	Germany	DE	Schleswig-Holstein	Europe	3456000E 6061000N	EPSG:31467	POLYGON ((3456000 6061000, 3457000 6061000, 3457000 6062000, 3456000 6062000, 3456000 6061000))	PROJCS["DHDN / Gauss-Kruger zone 3", GEOGCS["DHDN", DATUM["Deutsches_Hauptdreiecksnetz", SPHEROID["Bessel 1841",6377397.155,299.1528128, AUTHORITY["EPSG","7004"]], AUTHORITY["EPSG","6314"]], PRIMEM["Greenwich",0, AUTHORITY["EPSG","8901"]], UNIT["degree",0.01745329251994328, AUTHORITY["EPSG","9122"]], AUTHORITY["EPSG","4314"]], UNIT["metre",1, AUTHORITY["EPSG","9001"]], PROJECTION["Transverse_Merc…	Town, some dune, plantation and grazing	707	8.32449829	54.68110486	EPSG:4326	1.5707
Crepis	capillaris	species		Crepis capillaris (L.) Wallr.	Plantae	Asteraceae	Smooth Hawk's-beard	ICBN	Quentin J. Groom	Quentin J. Groom	en	CC0 - No Rights Reserved	Quentin J. Groom	e8ad0d98-7f7f-4c76-af44-fb2eccd08e44	Vascular plants of Amrum 2007-2008	HumanObservation				8	2007			332c1696-1487-4551-9c39-d4ac9f1f5648	Steenoder Klift	Europe; Germany; Schleswig-Holstein; Amrum	Frisian Islands	Amrum	Germany	DE	Schleswig-Holstein	Europe	3459000E 6057000N	EPSG:31467	POLYGON ((3459000 6057000, 3460000 6057000, 3460000 6058000, 3459000 6058000, 3459000 6057000))	PROJCS["DHDN / Gauss-Kruger zone 3", GEOGCS["DHDN", DATUM["Deutsches_Hauptdreiecksnetz", SPHEROID["Bessel 1841",6377397.155,299.1528128, AUTHORITY["EPSG","7004"]], AUTHORITY["EPSG","6314"]], PRIMEM["Greenwich",0, AUTHORITY["EPSG","8901"]], UNIT["degree",0.01745329251994328, AUTHORITY["EPSG","9122"]], AUTHORITY["EPSG","4314"]], UNIT["metre",1, AUTHORITY["EPSG","9001"]], PROJECTION["Transverse_Merc…	Sea shore, grazing land and crops	707	8.37156094	54.64542376	EPSG:4326	1.5707
Crepis	capillaris	species		Crepis capillaris (L.) Wallr.	Plantae	Asteraceae	Smooth Hawk's-beard	ICBN	Quentin J. Groom	Quentin J. Groom	en	CC0 - No Rights Reserved	Quentin J. Groom	e8ad0d98-7f7f-4c76-af44-fb2eccd08e44	Vascular plants of Amrum 2007-2008	HumanObservation			31/08/2007	8	2007			88fc4cb8-38ba-406f-85fb-fb625da9f814	A2 50m plot	Europe; Germany; Schleswig-Holstein; Amrum	Frisian Islands	Amrum	Germany	DE	Schleswig-Holstein	Europe	3456600E 6059100N	EPSG:31467	POLYGON ((3456600 6059100, 3456650 6059100, 3456650 6059150, 3456600 6059150, 3456600 6059100))	PROJCS["DHDN / Gauss-Kruger zone 3", GEOGCS["DHDN", DATUM["Deutsches_Hauptdreiecksnetz", SPHEROID["Bessel 1841",6377397.155,299.1528128, AUTHORITY["EPSG","7004"]], AUTHORITY["EPSG","6314"]], PRIMEM["Greenwich",0, AUTHORITY["EPSG","8901"]], UNIT["degree",0.01745329251994328, AUTHORITY["EPSG","9122"]], AUTHORITY["EPSG","4314"]], UNIT["metre",1, AUTHORITY["EPSG","9001"]], PROJECTION["Transverse_Merc…		30	8.32678876	54.65978171	EPSG:4326	1.5707
Crepis	capillaris	species		Crepis capillaris (L.) Wallr.	Plantae	Asteraceae	Smooth Hawk's-beard	ICBN	Quentin J. Groom	Quentin J. Groom	en	CC0 - No Rights Reserved	Quentin J. Groom	e8ad0d98-7f7f-4c76-af44-fb2eccd08e44	Vascular plants of Amrum 2007-2008	HumanObservation			28/08/2007	8	2007			b46dc7d5-90fa-4c34-9f7a-2259db33bffb	I1 50m plot	Europe; Germany; Schleswig-Holstein; Amrum	Frisian Islands	Amrum	Germany	DE	Schleswig-Holstein	Europe	3459400E 6056500N	EPSG:31467	POLYGON ((3459400 6056500, 3459450 6056500, 3459450 6056550, 3459400 6056550, 3459400 6056500))	PROJCS["DHDN / Gauss-Kruger zone 3", GEOGCS["DHDN", DATUM["Deutsches_Hauptdreiecksnetz", SPHEROID["Bessel 1841",6377397.155,299.1528128, AUTHORITY["EPSG","7004"]], AUTHORITY["EPSG","6314"]], PRIMEM["Greenwich",0, AUTHORITY["EPSG","8901"]], UNIT["degree",0.01745329251994328, AUTHORITY["EPSG","9122"]], AUTHORITY["EPSG","4314"]], UNIT["metre",1, AUTHORITY["EPSG","9001"]], PROJECTION["Transverse_Merc…		30	8.37053443	54.63665947	EPSG:4326	1.5707
Crepis	capillaris	species		Crepis capillaris (L.) Wallr.	Plantae	Asteraceae	Smooth Hawk's-beard	ICBN	Quentin J. Groom	Quentin J. Groom	en	CC0 - No Rights Reserved	Quentin J. Groom	e8ad0d98-7f7f-4c76-af44-fb2eccd08e44	Vascular plants of Amrum 2007-2008	HumanObservation				8	2007			493045b6-1c86-44b2-9513-3e0fadc5dcb4	Ann Lunn (west)	Europe; Germany; Schleswig-Holstein; Amrum	Frisian Islands	Amrum	Germany	DE	Schleswig-Holstein	Europe	3457000E 6060000N	EPSG:31467	POLYGON ((3457000 6060000, 3458000 6060000, 3458000 6061000, 3457000 6061000, 3457000 6060000))	PROJCS["DHDN / Gauss-Kruger zone 3", GEOGCS["DHDN", DATUM["Deutsches_Hauptdreiecksnetz", SPHEROID["Bessel 1841",6377397.155,299.1528128, AUTHORITY["EPSG","7004"]], AUTHORITY["EPSG","6314"]], PRIMEM["Greenwich",0, AUTHORITY["EPSG","8901"]], UNIT["degree",0.01745329251994328, AUTHORITY["EPSG","9122"]], AUTHORITY["EPSG","4314"]], UNIT["metre",1, AUTHORITY["EPSG","9001"]], PROJECTION["Transverse_Merc…	Saltmarsh, grazing, crops and a small amount of woodland	707	8.34014653	54.67220748	EPSG:4326	1.5707
Crepis	capillaris	species		Crepis capillaris (L.) Wallr.	Plantae	Asteraceae	Smooth Hawk's-beard	ICBN	Quentin J. Groom	Quentin J. Groom	en	CC0 - No Rights Reserved	Quentin J. Groom	e8ad0d98-7f7f-4c76-af44-fb2eccd08e44	Vascular plants of Amrum 2007-2008	HumanObservation				8	2007			28a66a05-a0eb-4b11-801d-e6ec8df969f4	Nebel	Europe; Germany; Schleswig-Holstein; Amrum	Frisian Islands	Amrum	Germany	DE	Schleswig-Holstein	Europe	3458000E 6058000N	EPSG:31467	POLYGON ((3458000 6058000, 3459000 6058000, 3459000 6059000, 3458000 6059000, 3458000 6058000))	PROJCS["DHDN / Gauss-Kruger zone 3", GEOGCS["DHDN", DATUM["Deutsches_Hauptdreiecksnetz", SPHEROID["Bessel 1841",6377397.155,299.1528128, AUTHORITY["EPSG","7004"]], AUTHORITY["EPSG","6314"]], PRIMEM["Greenwich",0, AUTHORITY["EPSG","8901"]], UNIT["degree",0.01745329251994328, AUTHORITY["EPSG","9122"]], AUTHORITY["EPSG","4314"]], UNIT["metre",1, AUTHORITY["EPSG","9001"]], PROJECTION["Transverse_Merc…	Town, saltmarsh, grazing	707	8.35592988	54.65432528	EPSG:4326	1.5707
Crepis	capillaris	species		Crepis capillaris (L.) Wallr.	Plantae	Asteraceae	Smooth Hawk's-beard	ICBN	Quentin J. Groom	Quentin J. Groom	en	CC0 - No Rights Reserved	Quentin J. Groom	e8ad0d98-7f7f-4c76-af44-fb2eccd08e44	Vascular plants of Amrum 2007-2008	HumanObservation			21/08/2007	8	2007			10a4e3af-7d6b-4323-a831-bee3679fff84	Kl�wenhugh	Europe; Germany; Schleswig-Holstein; Amrum	Frisian Islands	Amrum	Germany	DE	Schleswig-Holstein	Europe	3457000E 6059000N	EPSG:31467	POLYGON ((3457000 6059000, 3458000 6059000, 3458000 6060000, 3457000 6060000, 3457000 6059000))	PROJCS["DHDN / Gauss-Kruger zone 3", GEOGCS["DHDN", DATUM["Deutsches_Hauptdreiecksnetz", SPHEROID["Bessel 1841",6377397.155,299.1528128, AUTHORITY["EPSG","7004"]], AUTHORITY["EPSG","6314"]], PRIMEM["Greenwich",0, AUTHORITY["EPSG","8901"]], UNIT["degree",0.01745329251994328, AUTHORITY["EPSG","9122"]], AUTHORITY["EPSG","4314"]], UNIT["metre",1, AUTHORITY["EPSG","9001"]], PROJECTION["Transverse_Merc…		707	8.34029199	54.66322475	EPSG:4326	1.5707
Crepis	capillaris	species		Crepis capillaris (L.) Wallr.	Plantae	Asteraceae	Smooth Hawk's-beard	ICBN	Quentin J. Groom	Quentin J. Groom	en	CC0 - No Rights Reserved	Quentin J. Groom	e8ad0d98-7f7f-4c76-af44-fb2eccd08e44	Vascular plants of Amrum 2007-2008	HumanObservation				8	2007			a5fb4a0d-e433-40b5-b626-45293f345b9e	Norddorf east	Europe; Germany; Schleswig-Holstein; Amrum	Frisian Islands	Amrum	Germany	DE	Schleswig-Holstein	Europe	3457000E 6061000N	EPSG:31467	POLYGON ((3457000 6061000, 3458000 6061000, 3458000 6062000, 3457000 6062000, 3457000 6061000))	PROJCS["DHDN / Gauss-Kruger zone 3", GEOGCS["DHDN", DATUM["Deutsches_Hauptdreiecksnetz", SPHEROID["Bessel 1841",6377397.155,299.1528128, AUTHORITY["EPSG","7004"]], AUTHORITY["EPSG","6314"]], PRIMEM["Greenwich",0, AUTHORITY["EPSG","8901"]], UNIT["degree",0.01745329251994328, AUTHORITY["EPSG","9122"]], AUTHORITY["EPSG","4314"]], UNIT["metre",1, AUTHORITY["EPSG","9001"]], PROJECTION["Transverse_Merc…		707	8.34000099	54.68119021	EPSG:4326	1.5707
Crepis	capillaris	species		Crepis capillaris (L.) Wallr.	Plantae	Asteraceae	Smooth Hawk's-beard	ICBN	Quentin J. Groom	Quentin J. Groom	en	CC0 - No Rights Reserved	Quentin J. Groom	e8ad0d98-7f7f-4c76-af44-fb2eccd08e44	Vascular plants of Amrum 2007-2008	HumanObservation				8	2007			3bb9cd28-dd1f-4bd9-9c77-0875d1d48d91	Norddorf Sewage works	Europe; Germany; Schleswig-Holstein; Amrum	Frisian Islands	Amrum	Germany	DE	Schleswig-Holstein	Europe	3457000E 6061000N	EPSG:31467	POLYGON ((3457000 6061000, 3458000 6061000, 3458000 6062000, 3457000 6062000, 3457000 6061000))	PROJCS["DHDN / Gauss-Kruger zone 3", GEOGCS["DHDN", DATUM["Deutsches_Hauptdreiecksnetz", SPHEROID["Bessel 1841",6377397.155,299.1528128, AUTHORITY["EPSG","7004"]], AUTHORITY["EPSG","6314"]], PRIMEM["Greenwich",0, AUTHORITY["EPSG","8901"]], UNIT["degree",0.01745329251994328, AUTHORITY["EPSG","9122"]], AUTHORITY["EPSG","4314"]], UNIT["metre",1, AUTHORITY["EPSG","9001"]], PROJECTION["Transverse_Merc…		707	8.34000099	54.68119021	EPSG:4326	1.5707
Crepis	capillaris	species		Crepis capillaris (L.) Wallr.	Plantae	Asteraceae	Smooth Hawk's-beard	ICBN	Quentin J. Groom	Quentin J. Groom	en	CC0 - No Rights Reserved	Quentin J. Groom	e8ad0d98-7f7f-4c76-af44-fb2eccd08e44	Vascular plants of Amrum 2007-2008	HumanObservation				8	2007			e266caf1-43c5-464e-880c-cc10521eeab0	Satteldune	Europe; Germany; Schleswig-Holstein; Amrum	Frisian Islands	Amrum	Germany	DE	Schleswig-Holstein	Europe	3457000E 6057000N	EPSG:31467	POLYGON ((3457000 6057000, 3458000 6057000, 3458000 6058000, 3457000 6058000, 3457000 6057000))	PROJCS["DHDN / Gauss-Kruger zone 3", GEOGCS["DHDN", DATUM["Deutsches_Hauptdreiecksnetz", SPHEROID["Bessel 1841",6377397.155,299.1528128, AUTHORITY["EPSG","7004"]], AUTHORITY["EPSG","6314"]], PRIMEM["Greenwich",0, AUTHORITY["EPSG","8901"]], UNIT["degree",0.01745329251994328, AUTHORITY["EPSG","9122"]], AUTHORITY["EPSG","4314"]], UNIT["metre",1, AUTHORITY["EPSG","9001"]], PROJECTION["Transverse_Merc…		707	8.34058266	54.64525924	EPSG:4326	1.5707
Crepis	capillaris	species		Crepis capillaris (L.) Wallr.	Plantae	Asteraceae	Smooth Hawk's-beard	ICBN	Quentin J. Groom	Quentin J. Groom	en	CC0 - No Rights Reserved	Quentin J. Groom	e8ad0d98-7f7f-4c76-af44-fb2eccd08e44	Vascular plants of Amrum 2007-2008	HumanObservation				8	2007			74684ce3-f652-4d86-a5fc-cb8c027c1c48	By FKK campsite and lighthouse	Europe; Germany; Schleswig-Holstein; Amrum	Frisian Islands	Amrum	Germany	DE	Schleswig-Holstein	Europe	3458000E 6055000N	EPSG:31467	POLYGON ((3458000 6055000, 3459000 6055000, 3459000 6056000, 3458000 6056000, 3458000 6055000))	PROJCS["DHDN / Gauss-Kruger zone 3", GEOGCS["DHDN", DATUM["Deutsches_Hauptdreiecksnetz", SPHEROID["Bessel 1841",6377397.155,299.1528128, AUTHORITY["EPSG","7004"]], AUTHORITY["EPSG","6314"]], PRIMEM["Greenwich",0, AUTHORITY["EPSG","8901"]], UNIT["degree",0.01745329251994328, AUTHORITY["EPSG","9122"]], AUTHORITY["EPSG","4314"]], UNIT["metre",1, AUTHORITY["EPSG","9001"]], PROJECTION["Transverse_Merc…		707	8.35635529	54.62737686	EPSG:4326	1.5707
Crepis	capillaris	species		Crepis capillaris (L.) Wallr.	Plantae	Asteraceae	Smooth Hawk's-beard	ICBN	Quentin J. Groom	Quentin J. Groom	en	CC0 - No Rights Reserved	Quentin J. Groom	e8ad0d98-7f7f-4c76-af44-fb2eccd08e44	Vascular plants of Amrum 2007-2008	HumanObservation				8	2007			996bba6b-901d-43ef-b106-82fe51dbdcb8	West of Gro�d�n	Europe; Germany; Schleswig-Holstein; Amrum	Frisian Islands	Amrum	Germany	DE	Schleswig-Holstein	Europe	3457000E 6056000N	EPSG:31467	POLYGON ((3457000 6056000, 3458000 6056000, 3458000 6057000, 3457000 6057000, 3457000 6056000))	PROJCS["DHDN / Gauss-Kruger zone 3", GEOGCS["DHDN", DATUM["Deutsches_Hauptdreiecksnetz", SPHEROID["Bessel 1841",6377397.155,299.1528128, AUTHORITY["EPSG","7004"]], AUTHORITY["EPSG","6314"]], PRIMEM["Greenwich",0, AUTHORITY["EPSG","8901"]], UNIT["degree",0.01745329251994328, AUTHORITY["EPSG","9122"]], AUTHORITY["EPSG","4314"]], UNIT["metre",1, AUTHORITY["EPSG","9001"]], PROJECTION["Transverse_Merc…		707	8.34072788	54.63627646	EPSG:4326	1.5707
Crepis	capillaris	species		Crepis capillaris (L.) Wallr.	Plantae	Asteraceae	Smooth Hawk's-beard	ICBN	Quentin J. Groom	Quentin J. Groom	en	CC0 - No Rights Reserved	Quentin J. Groom	e8ad0d98-7f7f-4c76-af44-fb2eccd08e44	Vascular plants of Amrum 2007-2008	HumanObservation				8	2007			d54dad4e-2bd9-42b6-ae59-24509d0a1f82	Wasserwerk Nebel	Europe; Germany; Schleswig-Holstein; Amrum	Frisian Islands	Amrum	Germany	DE	Schleswig-Holstein	Europe	3457000E 6058000N	EPSG:31467	POLYGON ((3457000 6058000, 3458000 6058000, 3458000 6059000, 3457000 6059000, 3457000 6058000))	PROJCS["DHDN / Gauss-Kruger zone 3", GEOGCS["DHDN", DATUM["Deutsches_Hauptdreiecksnetz", SPHEROID["Bessel 1841",6377397.155,299.1528128, AUTHORITY["EPSG","7004"]], AUTHORITY["EPSG","6314"]], PRIMEM["Greenwich",0, AUTHORITY["EPSG","8901"]], UNIT["degree",0.01745329251994328, AUTHORITY["EPSG","9122"]], AUTHORITY["EPSG","4314"]], UNIT["metre",1, AUTHORITY["EPSG","9001"]], PROJECTION["Transverse_Merc…		707	8.34043736	54.654242	EPSG:4326	1.5707
Crepis	capillaris	species		Crepis capillaris (L.) Wallr.	Plantae	Asteraceae	Smooth Hawk's-beard	ICBN	Quentin J. Groom	Quentin J. Groom	en	CC0 - No Rights Reserved	Quentin J. Groom	e8ad0d98-7f7f-4c76-af44-fb2eccd08e44	Vascular plants of Amrum 2007-2008	HumanObservation			20/08/2007	8	2007			fbcc40c4-f806-40bf-8972-dd539f1c8fea	Ann-Lunn east	Europe; Germany; Schleswig-Holstein; Amrum	Frisian Islands	Amrum	Germany	DE	Schleswig-Holstein	Europe	3458000E 6060000N	EPSG:31467	POLYGON ((3458000 6060000, 3459000 6060000, 3459000 6061000, 3458000 6061000, 3458000 6060000))	PROJCS["DHDN / Gauss-Kruger zone 3", GEOGCS["DHDN", DATUM["Deutsches_Hauptdreiecksnetz", SPHEROID["Bessel 1841",6377397.155,299.1528128, AUTHORITY["EPSG","7004"]], AUTHORITY["EPSG","6314"]], PRIMEM["Greenwich",0, AUTHORITY["EPSG","8901"]], UNIT["degree",0.01745329251994328, AUTHORITY["EPSG","9122"]], AUTHORITY["EPSG","4314"]], UNIT["metre",1, AUTHORITY["EPSG","9001"]], PROJECTION["Transverse_Merc…		707	8.35564588	54.67229082	EPSG:4326	1.5707
Crepis	capillaris	species		Crepis capillaris (L.) Wallr.	Plantae	Asteraceae	Smooth Hawk's-beard	ICBN	Quentin J. Groom	Quentin J. Groom	en	CC0 - No Rights Reserved	Quentin J. Groom	e8ad0d98-7f7f-4c76-af44-fb2eccd08e44	Vascular plants of Amrum 2007-2008	HumanObservation			23/08/2007	8	2007			11e8c5f3-30ba-497c-baca-a2e35083302b	East Steenodde	Europe; Germany; Schleswig-Holstein; Amrum	Frisian Islands	Amrum	Germany	DE	Schleswig-Holstein	Europe	3460000E 6055000N	EPSG:31467	POLYGON ((3460000 6055000, 3461000 6055000, 3461000 6056000, 3460000 6056000, 3460000 6055000))	PROJCS["DHDN / Gauss-Kruger zone 3", GEOGCS["DHDN", DATUM["Deutsches_Hauptdreiecksnetz", SPHEROID["Bessel 1841",6377397.155,299.1528128, AUTHORITY["EPSG","7004"]], AUTHORITY["EPSG","6314"]], PRIMEM["Greenwich",0, AUTHORITY["EPSG","8901"]], UNIT["degree",0.01745329251994328, AUTHORITY["EPSG","9122"]], AUTHORITY["EPSG","4314"]], UNIT["metre",1, AUTHORITY["EPSG","9001"]], PROJECTION["Transverse_Merc…		707	8.38732007	54.62753732	EPSG:4326	1.5707
Crepis	capillaris	species		Crepis capillaris (L.) Wallr.	Plantae	Asteraceae	Smooth Hawk's-beard	ICBN	Quentin J. Groom	Quentin J. Groom	en	CC0 - No Rights Reserved	Quentin J. Groom	e8ad0d98-7f7f-4c76-af44-fb2eccd08e44	Vascular plants of Amrum 2007-2008	HumanObservation			21/08/2007	8	2007			7dd73de5-161c-40cd-a54f-b63010cf62e6	Norddorf south-west	Europe; Germany; Schleswig-Holstein; Amrum	Frisian Islands	Amrum	Germany	DE	Schleswig-Holstein	Europe	3456000E 6060000N	EPSG:31467	POLYGON ((3456000 6060000, 3457000 6060000, 3457000 6061000, 3456000 6061000, 3456000 6060000))	PROJCS["DHDN / Gauss-Kruger zone 3", GEOGCS["DHDN", DATUM["Deutsches_Hauptdreiecksnetz", SPHEROID["Bessel 1841",6377397.155,299.1528128, AUTHORITY["EPSG","7004"]], AUTHORITY["EPSG","6314"]], PRIMEM["Greenwich",0, AUTHORITY["EPSG","8901"]], UNIT["degree",0.01745329251994328, AUTHORITY["EPSG","9122"]], AUTHORITY["EPSG","4314"]], UNIT["metre",1, AUTHORITY["EPSG","9001"]], PROJECTION["Transverse_Merc…		707	8.32464725	54.67212217	EPSG:4326	1.5707
Crepis	capillaris	species		Crepis capillaris (L.) Wallr.	Plantae	Asteraceae	Smooth Hawk's-beard	ICBN	Quentin J. Groom	Quentin J. Groom	en	CC0 - No Rights Reserved	Quentin J. Groom	e8ad0d98-7f7f-4c76-af44-fb2eccd08e44	Vascular plants of Amrum 2007-2008	HumanObservation			25/08/2007	8	2007			0ed13fa2-a811-42af-9f3d-feefdcbc887a	Windmills	Europe; Germany; Schleswig-Holstein; Amrum	Frisian Islands	Amrum	Germany	DE	Schleswig-Holstein	Europe	3458000E 6057000N	EPSG:31467	POLYGON ((3458000 6057000, 3459000 6057000, 3459000 6058000, 3458000 6058000, 3458000 6057000))	PROJCS["DHDN / Gauss-Kruger zone 3", GEOGCS["DHDN", DATUM["Deutsches_Hauptdreiecksnetz", SPHEROID["Bessel 1841",6377397.155,299.1528128, AUTHORITY["EPSG","7004"]], AUTHORITY["EPSG","6314"]], PRIMEM["Greenwich",0, AUTHORITY["EPSG","8901"]], UNIT["degree",0.01745329251994328, AUTHORITY["EPSG","9122"]], AUTHORITY["EPSG","4314"]], UNIT["metre",1, AUTHORITY["EPSG","9001"]], PROJECTION["Transverse_Merc…		707	8.35607176	54.64534249	EPSG:4326	1.5707
Crepis	capillaris	species		Crepis capillaris (L.) Wallr.	Plantae	Asteraceae	Smooth Hawk's-beard	ICBN	Quentin J. Groom	Quentin J. Groom	en	CC0 - No Rights Reserved	Quentin J. Groom	e8ad0d98-7f7f-4c76-af44-fb2eccd08e44	Vascular plants of Amrum 2007-2008	HumanObservation			24/08/2007	8	2007			c0101e2e-39e0-4c64-96b2-566221cf28af	Steenodde	Europe; Germany; Schleswig-Holstein; Amrum	Frisian Islands	Amrum	Germany	DE	Schleswig-Holstein	Europe	3459000E 6056000N	EPSG:31467	POLYGON ((3459000 6056000, 3460000 6056000, 3460000 6057000, 3459000 6057000, 3459000 6056000))	PROJCS["DHDN / Gauss-Kruger zone 3", GEOGCS["DHDN", DATUM["Deutsches_Hauptdreiecksnetz", SPHEROID["Bessel 1841",6377397.155,299.1528128, AUTHORITY["EPSG","7004"]], AUTHORITY["EPSG","6314"]], PRIMEM["Greenwich",0, AUTHORITY["EPSG","8901"]], UNIT["degree",0.01745329251994328, AUTHORITY["EPSG","9122"]], AUTHORITY["EPSG","4314"]], UNIT["metre",1, AUTHORITY["EPSG","9001"]], PROJECTION["Transverse_Merc…		707	8.37169933	54.63644093	EPSG:4326	1.5707
Crepis	capillaris	species		Crepis capillaris (L.) Wallr.	Plantae	Asteraceae	Smooth Hawk's-beard	ICBN	Quentin J. Groom	Quentin J. Groom	en	CC0 - No Rights Reserved	Quentin J. Groom	e8ad0d98-7f7f-4c76-af44-fb2eccd08e44	Vascular plants of Amrum 2007-2008	HumanObservation				8	2007			762704da-dbb4-44ee-8d74-cf895ee5ff8d	Thalassozentrum	Europe; Germany; Schleswig-Holstein; Amrum	Frisian Islands	Amrum	Germany	DE	Schleswig-Holstein	Europe	3459000E 6055000N	EPSG:31467	POLYGON ((3459000 6055000, 3460000 6055000, 3460000 6056000, 3459000 6056000, 3459000 6055000))	PROJCS["DHDN / Gauss-Kruger zone 3", GEOGCS["DHDN", DATUM["Deutsches_Hauptdreiecksnetz", SPHEROID["Bessel 1841",6377397.155,299.1528128, AUTHORITY["EPSG","7004"]], AUTHORITY["EPSG","6314"]], PRIMEM["Greenwich",0, AUTHORITY["EPSG","8901"]], UNIT["degree",0.01745329251994328, AUTHORITY["EPSG","9122"]], AUTHORITY["EPSG","4314"]], UNIT["metre",1, AUTHORITY["EPSG","9001"]], PROJECTION["Transverse_Merc…		707	8.37183764	54.62745808	EPSG:4326	1.5707
Crepis	capillaris	species		Crepis capillaris (L.) Wallr.	Plantae	Asteraceae	Smooth Hawk's-beard	ICBN	Quentin J. Groom	Quentin J. Groom	en	CC0 - No Rights Reserved	Quentin J. Groom	e8ad0d98-7f7f-4c76-af44-fb2eccd08e44	Vascular plants of Amrum 2007-2008	HumanObservation			06/07/2008	7	2008			63e7f832-92ab-4370-b5f3-f95f8910157e	Thalassozentrum	Europe; Germany; Schleswig-Holstein; Amrum	Frisian Islands	Amrum	Germany	DE	Schleswig-Holstein	Europe	3459000E 6055000N	EPSG:31467	POLYGON ((3459000 6055000, 3460000 6055000, 3460000 6056000, 3459000 6056000, 3459000 6055000))	PROJCS["DHDN / Gauss-Kruger zone 3", GEOGCS["DHDN", DATUM["Deutsches_Hauptdreiecksnetz", SPHEROID["Bessel 1841",6377397.155,299.1528128, AUTHORITY["EPSG","7004"]], AUTHORITY["EPSG","6314"]], PRIMEM["Greenwich",0, AUTHORITY["EPSG","8901"]], UNIT["degree",0.01745329251994328, AUTHORITY["EPSG","9122"]], AUTHORITY["EPSG","4314"]], UNIT["metre",1, AUTHORITY["EPSG","9001"]], PROJECTION["Transverse_Merc…		707	8.37183764	54.62745808	EPSG:4326	1.5707
Crepis	capillaris	species		Crepis capillaris (L.) Wallr.	Plantae	Asteraceae	Smooth Hawk's-beard	ICBN	Quentin J. Groom	Quentin J. Groom	en	CC0 - No Rights Reserved	Quentin J. Groom	e8ad0d98-7f7f-4c76-af44-fb2eccd08e44	Vascular plants of Amrum 2007-2008	HumanObservation				7				99e010d0-85bd-4c70-9f7b-e4edd22282d2	Steenodde	Europe; Germany; Schleswig-Holstein; Amrum	Frisian Islands	Amrum	Germany	DE	Schleswig-Holstein	Europe	3459000E 6056000N	EPSG:31467	POLYGON ((3459000 6056000, 3460000 6056000, 3460000 6057000, 3459000 6057000, 3459000 6056000))	PROJCS["DHDN / Gauss-Kruger zone 3", GEOGCS["DHDN", DATUM["Deutsches_Hauptdreiecksnetz", SPHEROID["Bessel 1841",6377397.155,299.1528128, AUTHORITY["EPSG","7004"]], AUTHORITY["EPSG","6314"]], PRIMEM["Greenwich",0, AUTHORITY["EPSG","8901"]], UNIT["degree",0.01745329251994328, AUTHORITY["EPSG","9122"]], AUTHORITY["EPSG","4314"]], UNIT["metre",1, AUTHORITY["EPSG","9001"]], PROJECTION["Transverse_Merc…		707	8.37169933	54.63644093	EPSG:4326	1.5707
Crepis	capillaris	species		Crepis capillaris (L.) Wallr.	Plantae	Asteraceae	Smooth Hawk's-beard	ICBN	Quentin J. Groom	Quentin J. Groom	en	CC0 - No Rights Reserved	Quentin J. Groom	e8ad0d98-7f7f-4c76-af44-fb2eccd08e44	Vascular plants of Amrum 2007-2008	HumanObservation			09/07/2008	7	2008			8c51922d-8323-4ac2-9a00-1277852ba837	East Steenodde	Europe; Germany; Schleswig-Holstein; Amrum	Frisian Islands	Amrum	Germany	DE	Schleswig-Holstein	Europe	3460000E 6055000N	EPSG:31467	POLYGON ((3460000 6055000, 3461000 6055000, 3461000 6056000, 3460000 6056000, 3460000 6055000))	PROJCS["DHDN / Gauss-Kruger zone 3", GEOGCS["DHDN", DATUM["Deutsches_Hauptdreiecksnetz", SPHEROID["Bessel 1841",6377397.155,299.1528128, AUTHORITY["EPSG","7004"]], AUTHORITY["EPSG","6314"]], PRIMEM["Greenwich",0, AUTHORITY["EPSG","8901"]], UNIT["degree",0.01745329251994328, AUTHORITY["EPSG","9122"]], AUTHORITY["EPSG","4314"]], UNIT["metre",1, AUTHORITY["EPSG","9001"]], PROJECTION["Transverse_Merc…		707	8.38732007	54.62753732	EPSG:4326	1.5707
Crepis	capillaris	species		Crepis capillaris (L.) Wallr.	Plantae	Asteraceae	Smooth Hawk's-beard	ICBN	Quentin J. Groom	Quentin J. Groom	en	CC0 - No Rights Reserved	Quentin J. Groom	e8ad0d98-7f7f-4c76-af44-fb2eccd08e44	Vascular plants of Amrum 2007-2008	HumanObservation			08/07/2008	7	2008			52348d66-ae9f-43ea-9190-29f6e5686a81	Hidden Lake	Europe; Germany; Schleswig-Holstein; Amrum	Frisian Islands	Amrum	Germany	DE	Schleswig-Holstein	Europe	3458000E 6055000N	EPSG:31467	POLYGON ((3458000 6055000, 3459000 6055000, 3459000 6056000, 3458000 6056000, 3458000 6055000))	PROJCS["DHDN / Gauss-Kruger zone 3", GEOGCS["DHDN", DATUM["Deutsches_Hauptdreiecksnetz", SPHEROID["Bessel 1841",6377397.155,299.1528128, AUTHORITY["EPSG","7004"]], AUTHORITY["EPSG","6314"]], PRIMEM["Greenwich",0, AUTHORITY["EPSG","8901"]], UNIT["degree",0.01745329251994328, AUTHORITY["EPSG","9122"]], AUTHORITY["EPSG","4314"]], UNIT["metre",1, AUTHORITY["EPSG","9001"]], PROJECTION["Transverse_Merc…		707	8.35635529	54.62737686	EPSG:4326	1.5707
Crepis	capillaris	species		Crepis capillaris (L.) Wallr.	Plantae	Asteraceae	Smooth Hawk's-beard	ICBN	Quentin J. Groom	Quentin J. Groom	en	CC0 - No Rights Reserved	Quentin J. Groom	e8ad0d98-7f7f-4c76-af44-fb2eccd08e44	Vascular plants of Amrum 2007-2008	HumanObservation			19/07/2008	7	2008			68cb6f01-ab45-4b21-bc1c-b66ccdb7e690	Windmills	Europe; Germany; Schleswig-Holstein; Amrum	Frisian Islands	Amrum	Germany	DE	Schleswig-Holstein	Europe	3458000E 6057000N	EPSG:31467	POLYGON ((3458000 6057000, 3459000 6057000, 3459000 6058000, 3458000 6058000, 3458000 6057000))	PROJCS["DHDN / Gauss-Kruger zone 3", GEOGCS["DHDN", DATUM["Deutsches_Hauptdreiecksnetz", SPHEROID["Bessel 1841",6377397.155,299.1528128, AUTHORITY["EPSG","7004"]], AUTHORITY["EPSG","6314"]], PRIMEM["Greenwich",0, AUTHORITY["EPSG","8901"]], UNIT["degree",0.01745329251994328, AUTHORITY["EPSG","9122"]], AUTHORITY["EPSG","4314"]], UNIT["metre",1, AUTHORITY["EPSG","9001"]], PROJECTION["Transverse_Merc…		707	8.35607176	54.64534249	EPSG:4326	1.5707
Crepis	capillaris	species		Crepis capillaris (L.) Wallr.	Plantae	Asteraceae	Smooth Hawk's-beard	ICBN	Quentin J. Groom	Quentin J. Groom	en	CC0 - No Rights Reserved	Quentin J. Groom	e8ad0d98-7f7f-4c76-af44-fb2eccd08e44	Vascular plants of Amrum 2007-2008	HumanObservation			12/07/2008	7	2008			8aaa9023-9b6c-412a-9483-f54082a605aa	Ann-Lunn east	Europe; Germany; Schleswig-Holstein; Amrum	Frisian Islands	Amrum	Germany	DE	Schleswig-Holstein	Europe	3458000E 6060000N	EPSG:31467	POLYGON ((3458000 6060000, 3459000 6060000, 3459000 6061000, 3458000 6061000, 3458000 6060000))	PROJCS["DHDN / Gauss-Kruger zone 3", GEOGCS["DHDN", DATUM["Deutsches_Hauptdreiecksnetz", SPHEROID["Bessel 1841",6377397.155,299.1528128, AUTHORITY["EPSG","7004"]], AUTHORITY["EPSG","6314"]], PRIMEM["Greenwich",0, AUTHORITY["EPSG","8901"]], UNIT["degree",0.01745329251994328, AUTHORITY["EPSG","9122"]], AUTHORITY["EPSG","4314"]], UNIT["metre",1, AUTHORITY["EPSG","9001"]], PROJECTION["Transverse_Merc…		707	8.35564588	54.67229082	EPSG:4326	1.5707
Crepis	capillaris	species		Crepis capillaris (L.) Wallr.	Plantae	Asteraceae	Smooth Hawk's-beard	ICBN	Quentin J. Groom	Quentin J. Groom	en	CC0 - No Rights Reserved	Quentin J. Groom	e8ad0d98-7f7f-4c76-af44-fb2eccd08e44	Vascular plants of Amrum 2007-2008	HumanObservation			05/07/2008	7	2008			083cad9b-c9df-48ee-8ea7-92c85e5ebcbc	Norddorf Sewage works	Europe; Germany; Schleswig-Holstein; Amrum	Frisian Islands	Amrum	Germany	DE	Schleswig-Holstein	Europe	3457000E 6061000N	EPSG:31467	POLYGON ((3457000 6061000, 3458000 6061000, 3458000 6062000, 3457000 6062000, 3457000 6061000))	PROJCS["DHDN / Gauss-Kruger zone 3", GEOGCS["DHDN", DATUM["Deutsches_Hauptdreiecksnetz", SPHEROID["Bessel 1841",6377397.155,299.1528128, AUTHORITY["EPSG","7004"]], AUTHORITY["EPSG","6314"]], PRIMEM["Greenwich",0, AUTHORITY["EPSG","8901"]], UNIT["degree",0.01745329251994328, AUTHORITY["EPSG","9122"]], AUTHORITY["EPSG","4314"]], UNIT["metre",1, AUTHORITY["EPSG","9001"]], PROJECTION["Transverse_Merc…		707	8.34000099	54.68119021	EPSG:4326	1.5707
Crepis	capillaris	species		Crepis capillaris (L.) Wallr.	Plantae	Asteraceae	Smooth Hawk's-beard	ICBN	Quentin J. Groom	Quentin J. Groom	en	CC0 - No Rights Reserved	Quentin J. Groom	e8ad0d98-7f7f-4c76-af44-fb2eccd08e44	Vascular plants of Amrum 2007-2008	HumanObservation			20/07/2008	7	2008			d66e77cd-57f0-4e46-82e4-af1182e1c1ea	Steenodde	Europe; Germany; Schleswig-Holstein; Amrum	Frisian Islands	Amrum	Germany	DE	Schleswig-Holstein	Europe	3459000E 6056000N	EPSG:31467	POLYGON ((3459000 6056000, 3460000 6056000, 3460000 6057000, 3459000 6057000, 3459000 6056000))	PROJCS["DHDN / Gauss-Kruger zone 3", GEOGCS["DHDN", DATUM["Deutsches_Hauptdreiecksnetz", SPHEROID["Bessel 1841",6377397.155,299.1528128, AUTHORITY["EPSG","7004"]], AUTHORITY["EPSG","6314"]], PRIMEM["Greenwich",0, AUTHORITY["EPSG","8901"]], UNIT["degree",0.01745329251994328, AUTHORITY["EPSG","9122"]], AUTHORITY["EPSG","4314"]], UNIT["metre",1, AUTHORITY["EPSG","9001"]], PROJECTION["Transverse_Merc…		707	8.37169933	54.63644093	EPSG:4326	1.5707
Crepis	capillaris	species		Crepis capillaris (L.) Wallr.	Plantae	Asteraceae	Smooth Hawk's-beard	ICBN	Quentin J. Groom	Quentin J. Groom	en	CC0 - No Rights Reserved	Quentin J. Groom	e8ad0d98-7f7f-4c76-af44-fb2eccd08e44	Vascular plants of Amrum 2007-2008	HumanObservation			20/07/2008	7	2008			d796e115-0889-4ef6-ac13-f221834df9ed	Steenoder Klift	Europe; Germany; Schleswig-Holstein; Amrum	Frisian Islands	Amrum	Germany	DE	Schleswig-Holstein	Europe	3459000E 6057000N	EPSG:31467	POLYGON ((3459000 6057000, 3460000 6057000, 3460000 6058000, 3459000 6058000, 3459000 6057000))	PROJCS["DHDN / Gauss-Kruger zone 3", GEOGCS["DHDN", DATUM["Deutsches_Hauptdreiecksnetz", SPHEROID["Bessel 1841",6377397.155,299.1528128, AUTHORITY["EPSG","7004"]], AUTHORITY["EPSG","6314"]], PRIMEM["Greenwich",0, AUTHORITY["EPSG","8901"]], UNIT["degree",0.01745329251994328, AUTHORITY["EPSG","9122"]], AUTHORITY["EPSG","4314"]], UNIT["metre",1, AUTHORITY["EPSG","9001"]], PROJECTION["Transverse_Merc…	Sea shore, grazing land and crops	707	8.37156094	54.64542376	EPSG:4326	1.5707
Crepis	capillaris	species		Crepis capillaris (L.) Wallr.	Plantae	Asteraceae	Smooth Hawk's-beard	ICBN	Quentin J. Groom	Quentin J. Groom	en	CC0 - No Rights Reserved	Quentin J. Groom	e8ad0d98-7f7f-4c76-af44-fb2eccd08e44	Vascular plants of Amrum 2007-2008	HumanObservation			17/07/2008	7	2008			c98d1ebe-c790-439a-ba6a-29650506d312	Tumulus field, Esenhugh	Europe; Germany; Schleswig-Holstein; Amrum	Frisian Islands	Amrum	Germany	DE	Schleswig-Holstein	Europe	3459000E 6056000N	EPSG:31467	POLYGON ((3459000 6056000, 3460000 6056000, 3460000 6057000, 3459000 6057000, 3459000 6056000))	PROJCS["DHDN / Gauss-Kruger zone 3", GEOGCS["DHDN", DATUM["Deutsches_Hauptdreiecksnetz", SPHEROID["Bessel 1841",6377397.155,299.1528128, AUTHORITY["EPSG","7004"]], AUTHORITY["EPSG","6314"]], PRIMEM["Greenwich",0, AUTHORITY["EPSG","8901"]], UNIT["degree",0.01745329251994328, AUTHORITY["EPSG","9122"]], AUTHORITY["EPSG","4314"]], UNIT["metre",1, AUTHORITY["EPSG","9001"]], PROJECTION["Transverse_Merc…	unimproved grassland	707	8.37169933	54.63644093	EPSG:4326	1.5707
Filago	minima	species		Filago minima (Sm.) Pers.	Plantae	Asteraceae	Small cudweed	ICBN	Quentin J. Groom	Quentin J. Groom	en	CC0 - No Rights Reserved	Quentin J. Groom	e8ad0d98-7f7f-4c76-af44-fb2eccd08e44	Vascular plants of Amrum 2007-2008	HumanObservation			30/08/2007	8	2007			34263241-12eb-4ae6-8886-eaa1e39b73f8	A3 50m plot, 335m north-west of the central Vogelkoje	Europe; Germany; Schleswig-Holstein; Amrum	Frisian Islands	Amrum	Germany	DE	Schleswig-Holstein	Europe	3456300E 6059900N	EPSG:31467	POLYGON ((3456300 6059900, 3456350 6059900, 3456350 6059950, 3456300 6059950, 3456300 6059900))	PROJCS["DHDN / Gauss-Kruger zone 3", GEOGCS["DHDN", DATUM["Deutsches_Hauptdreiecksnetz", SPHEROID["Bessel 1841",6377397.155,299.1528128, AUTHORITY["EPSG","7004"]], AUTHORITY["EPSG","6314"]], PRIMEM["Greenwich",0, AUTHORITY["EPSG","8901"]], UNIT["degree",0.01745329251994328, AUTHORITY["EPSG","9122"]], AUTHORITY["EPSG","4314"]], UNIT["metre",1, AUTHORITY["EPSG","9001"]], PROJECTION["Transverse_Merc…	dunes	30	8.32202085	54.66694198	EPSG:4326	1.5707
Filago	minima	species		Filago minima (Sm.) Pers.	Plantae	Asteraceae	Small cudweed	ICBN	Quentin J. Groom	Quentin J. Groom	en	CC0 - No Rights Reserved	Quentin J. Groom	e8ad0d98-7f7f-4c76-af44-fb2eccd08e44	Vascular plants of Amrum 2007-2008	HumanObservation			21/08/2007	8	2007			2e83b5ad-d37a-455d-a14f-e125ecc9ddcb	Kl�wenhugh	Europe; Germany; Schleswig-Holstein; Amrum	Frisian Islands	Amrum	Germany	DE	Schleswig-Holstein	Europe	3457000E 6059000N	EPSG:31467	POLYGON ((3457000 6059000, 3458000 6059000, 3458000 6060000, 3457000 6060000, 3457000 6059000))	PROJCS["DHDN / Gauss-Kruger zone 3", GEOGCS["DHDN", DATUM["Deutsches_Hauptdreiecksnetz", SPHEROID["Bessel 1841",6377397.155,299.1528128, AUTHORITY["EPSG","7004"]], AUTHORITY["EPSG","6314"]], PRIMEM["Greenwich",0, AUTHORITY["EPSG","8901"]], UNIT["degree",0.01745329251994328, AUTHORITY["EPSG","9122"]], AUTHORITY["EPSG","4314"]], UNIT["metre",1, AUTHORITY["EPSG","9001"]], PROJECTION["Transverse_Merc…		707	8.34029199	54.66322475	EPSG:4326	1.5707
Filago	minima	species		Filago minima (Sm.) Pers.	Plantae	Asteraceae	Small cudweed	ICBN	Quentin J. Groom	Quentin J. Groom	en	CC0 - No Rights Reserved	Quentin J. Groom	e8ad0d98-7f7f-4c76-af44-fb2eccd08e44	Vascular plants of Amrum 2007-2008	HumanObservation				8	2007			06e5ffe3-12f8-4b61-9d23-e631be042662	Satteldune	Europe; Germany; Schleswig-Holstein; Amrum	Frisian Islands	Amrum	Germany	DE	Schleswig-Holstein	Europe	3457000E 6057000N	EPSG:31467	POLYGON ((3457000 6057000, 3458000 6057000, 3458000 6058000, 3457000 6058000, 3457000 6057000))	PROJCS["DHDN / Gauss-Kruger zone 3", GEOGCS["DHDN", DATUM["Deutsches_Hauptdreiecksnetz", SPHEROID["Bessel 1841",6377397.155,299.1528128, AUTHORITY["EPSG","7004"]], AUTHORITY["EPSG","6314"]], PRIMEM["Greenwich",0, AUTHORITY["EPSG","8901"]], UNIT["degree",0.01745329251994328, AUTHORITY["EPSG","9122"]], AUTHORITY["EPSG","4314"]], UNIT["metre",1, AUTHORITY["EPSG","9001"]], PROJECTION["Transverse_Merc…		707	8.34058266	54.64525924	EPSG:4326	1.5707
Filago	minima	species		Filago minima (Sm.) Pers.	Plantae	Asteraceae	Small cudweed	ICBN	Quentin J. Groom	Quentin J. Groom	en	CC0 - No Rights Reserved	Quentin J. Groom	e8ad0d98-7f7f-4c76-af44-fb2eccd08e44	Vascular plants of Amrum 2007-2008	HumanObservation			17/08/2007	8	2007			8e36e222-7b31-4d7a-8471-1e49e975dc77	Gro�d�n	Europe; Germany; Schleswig-Holstein; Amrum	Frisian Islands	Amrum	Germany	DE	Schleswig-Holstein	Europe	3458000E 6056000N	EPSG:31467	POLYGON ((3458000 6056000, 3459000 6056000, 3459000 6057000, 3458000 6057000, 3458000 6056000))	PROJCS["DHDN / Gauss-Kruger zone 3", GEOGCS["DHDN", DATUM["Deutsches_Hauptdreiecksnetz", SPHEROID["Bessel 1841",6377397.155,299.1528128, AUTHORITY["EPSG","7004"]], AUTHORITY["EPSG","6314"]], PRIMEM["Greenwich",0, AUTHORITY["EPSG","8901"]], UNIT["degree",0.01745329251994328, AUTHORITY["EPSG","9122"]], AUTHORITY["EPSG","4314"]], UNIT["metre",1, AUTHORITY["EPSG","9001"]], PROJECTION["Transverse_Merc…		707	8.35621356	54.63635968	EPSG:4326	1.5707
Filago	minima	species		Filago minima (Sm.) Pers.	Plantae	Asteraceae	Small cudweed	ICBN	Quentin J. Groom	Quentin J. Groom	en	CC0 - No Rights Reserved	Quentin J. Groom	e8ad0d98-7f7f-4c76-af44-fb2eccd08e44	Vascular plants of Amrum 2007-2008	HumanObservation				8	2007			1417e9b7-a341-49b4-b616-2613e0cbb5e5	By FKK campsite and lighthouse	Europe; Germany; Schleswig-Holstein; Amrum	Frisian Islands	Amrum	Germany	DE	Schleswig-Holstein	Europe	3458000E 6055000N	EPSG:31467	POLYGON ((3458000 6055000, 3459000 6055000, 3459000 6056000, 3458000 6056000, 3458000 6055000))	PROJCS["DHDN / Gauss-Kruger zone 3", GEOGCS["DHDN", DATUM["Deutsches_Hauptdreiecksnetz", SPHEROID["Bessel 1841",6377397.155,299.1528128, AUTHORITY["EPSG","7004"]], AUTHORITY["EPSG","6314"]], PRIMEM["Greenwich",0, AUTHORITY["EPSG","8901"]], UNIT["degree",0.01745329251994328, AUTHORITY["EPSG","9122"]], AUTHORITY["EPSG","4314"]], UNIT["metre",1, AUTHORITY["EPSG","9001"]], PROJECTION["Transverse_Merc…		707	8.35635529	54.62737686	EPSG:4326	1.5707
Filago	minima	species		Filago minima (Sm.) Pers.	Plantae	Asteraceae	Small cudweed	ICBN	Quentin J. Groom	Quentin J. Groom	en	CC0 - No Rights Reserved	Quentin J. Groom	e8ad0d98-7f7f-4c76-af44-fb2eccd08e44	Vascular plants of Amrum 2007-2008	HumanObservation				8	2007			650b3fc4-1adb-4a89-ac31-c62ecf22e82a	West of Gro�d�n	Europe; Germany; Schleswig-Holstein; Amrum	Frisian Islands	Amrum	Germany	DE	Schleswig-Holstein	Europe	3458000E 6055000N	EPSG:31467	POLYGON ((3457000 6056000, 3458000 6056000, 3458000 6057000, 3457000 6057000, 3457000 6056000))	PROJCS["DHDN / Gauss-Kruger zone 3", GEOGCS["DHDN", DATUM["Deutsches_Hauptdreiecksnetz", SPHEROID["Bessel 1841",6377397.155,299.1528128, AUTHORITY["EPSG","7004"]], AUTHORITY["EPSG","6314"]], PRIMEM["Greenwich",0, AUTHORITY["EPSG","8901"]], UNIT["degree",0.01745329251994328, AUTHORITY["EPSG","9122"]], AUTHORITY["EPSG","4314"]], UNIT["metre",1, AUTHORITY["EPSG","9001"]], PROJECTION["Transverse_Merc…		707	8.34072788	54.63627646	EPSG:4326	1.5707
Filago	minima	species		Filago minima (Sm.) Pers.	Plantae	Asteraceae	Small cudweed	ICBN	Quentin J. Groom	Quentin J. Groom	en	CC0 - No Rights Reserved	Quentin J. Groom	e8ad0d98-7f7f-4c76-af44-fb2eccd08e44	Vascular plants of Amrum 2007-2008	HumanObservation				8	2007			5860c061-4800-40fc-aa43-269a77037212	Dunes (Nebel)	Europe; Germany; Schleswig-Holstein; Amrum	Frisian Islands	Amrum	Germany	DE	Schleswig-Holstein	Europe	3456000E 6058000N	EPSG:31467	POLYGON ((3456000 6058000, 3457000 6058000, 3457000 6059000, 3456000 6059000, 3456000 6058000))	PROJCS["DHDN / Gauss-Kruger zone 3", GEOGCS["DHDN", DATUM["Deutsches_Hauptdreiecksnetz", SPHEROID["Bessel 1841",6377397.155,299.1528128, AUTHORITY["EPSG","7004"]], AUTHORITY["EPSG","6314"]], PRIMEM["Greenwich",0, AUTHORITY["EPSG","8901"]], UNIT["degree",0.01745329251994328, AUTHORITY["EPSG","9122"]], AUTHORITY["EPSG","4314"]], UNIT["metre",1, AUTHORITY["EPSG","9001"]], PROJECTION["Transverse_Merc…		707	8.32494493	54.65415674	EPSG:4326	1.5707
Filago	minima	species		Filago minima (Sm.) Pers.	Plantae	Asteraceae	Small cudweed	ICBN	Quentin J. Groom	Quentin J. Groom	en	CC0 - No Rights Reserved	Quentin J. Groom	e8ad0d98-7f7f-4c76-af44-fb2eccd08e44	Vascular plants of Amrum 2007-2008	HumanObservation				8	2007			09e89d09-8357-4625-9ccd-c953053c9cfc	Wasserwerk Nebel	Europe; Germany; Schleswig-Holstein; Amrum	Frisian Islands	Amrum	Germany	DE	Schleswig-Holstein	Europe	3457000E 6058000N	EPSG:31467	POLYGON ((3457000 6058000, 3458000 6058000, 3458000 6059000, 3457000 6059000, 3457000 6058000))	PROJCS["DHDN / Gauss-Kruger zone 3", GEOGCS["DHDN", DATUM["Deutsches_Hauptdreiecksnetz", SPHEROID["Bessel 1841",6377397.155,299.1528128, AUTHORITY["EPSG","7004"]], AUTHORITY["EPSG","6314"]], PRIMEM["Greenwich",0, AUTHORITY["EPSG","8901"]], UNIT["degree",0.01745329251994328, AUTHORITY["EPSG","9122"]], AUTHORITY["EPSG","4314"]], UNIT["metre",1, AUTHORITY["EPSG","9001"]], PROJECTION["Transverse_Merc…		707	8.34043736	54.654242	EPSG:4326	1.5707
Filago	minima	species		Filago minima (Sm.) Pers.	Plantae	Asteraceae	Small cudweed	ICBN	Quentin J. Groom	Quentin J. Groom	en	CC0 - No Rights Reserved	Quentin J. Groom	e8ad0d98-7f7f-4c76-af44-fb2eccd08e44	Vascular plants of Amrum 2007-2008	HumanObservation			21/08/2007	8	2007			79899f82-59ce-49c3-aeb5-40e3a56ef111	Norddorf south-west	Europe; Germany; Schleswig-Holstein; Amrum	Frisian Islands	Amrum	Germany	DE	Schleswig-Holstein	Europe	3460000E 6055000N	EPSG:31467	POLYGON ((3456000 6060000, 3457000 6060000, 3457000 6061000, 3456000 6061000, 3456000 6060000))	PROJCS["DHDN / Gauss-Kruger zone 3", GEOGCS["DHDN", DATUM["Deutsches_Hauptdreiecksnetz", SPHEROID["Bessel 1841",6377397.155,299.1528128, AUTHORITY["EPSG","7004"]], AUTHORITY["EPSG","6314"]], PRIMEM["Greenwich",0, AUTHORITY["EPSG","8901"]], UNIT["degree",0.01745329251994328, AUTHORITY["EPSG","9122"]], AUTHORITY["EPSG","4314"]], UNIT["metre",1, AUTHORITY["EPSG","9001"]], PROJECTION["Transverse_Merc…		707	8.32464725	54.67212217	EPSG:4326	1.5707
Filago	minima	species		Filago minima (Sm.) Pers.	Plantae	Asteraceae	Small cudweed	ICBN	Quentin J. Groom	Quentin J. Groom	en	CC0 - No Rights Reserved	Quentin J. Groom	e8ad0d98-7f7f-4c76-af44-fb2eccd08e44	Vascular plants of Amrum 2007-2008	HumanObservation				8	2007			8cfca9bd-468a-47ef-8491-d703e9f94684	west Vogelkoje	Europe; Germany; Schleswig-Holstein; Amrum	Frisian Islands	Amrum	Germany	DE	Schleswig-Holstein	Europe	3456000E 6059000N	EPSG:31467	POLYGON ((3456000 6059000, 3457000 6059000, 3457000 6060000, 3456000 6060000, 3456000 6059000))	PROJCS["DHDN / Gauss-Kruger zone 3", GEOGCS["DHDN", DATUM["Deutsches_Hauptdreiecksnetz", SPHEROID["Bessel 1841",6377397.155,299.1528128, AUTHORITY["EPSG","7004"]], AUTHORITY["EPSG","6314"]], PRIMEM["Greenwich",0, AUTHORITY["EPSG","8901"]], UNIT["degree",0.01745329251994328, AUTHORITY["EPSG","9122"]], AUTHORITY["EPSG","4314"]], UNIT["metre",1, AUTHORITY["EPSG","9001"]], PROJECTION["Transverse_Merc…		707	8.32479613	54.66313946	EPSG:4326	1.5707
Filago	minima	species		Filago minima (Sm.) Pers.	Plantae	Asteraceae	Small cudweed	ICBN	Quentin J. Groom	Quentin J. Groom	en	CC0 - No Rights Reserved	Quentin J. Groom	e8ad0d98-7f7f-4c76-af44-fb2eccd08e44	Vascular plants of Amrum 2007-2008	HumanObservation			19/08/2007	8	2007			695333f4-de19-420f-977d-f81038e4dee5	Grazing marsh north-east	Europe; Germany; Schleswig-Holstein; Amrum	Frisian Islands	Amrum	Germany	DE	Schleswig-Holstein	Europe	3457000E 6062000N	EPSG:31467	POLYGON ((3457000 6062000, 3458000 6062000, 3458000 6063000, 3457000 6063000, 3457000 6062000))	PROJCS["DHDN / Gauss-Kruger zone 3", GEOGCS["DHDN", DATUM["Deutsches_Hauptdreiecksnetz", SPHEROID["Bessel 1841",6377397.155,299.1528128, AUTHORITY["EPSG","7004"]], AUTHORITY["EPSG","6314"]], PRIMEM["Greenwich",0, AUTHORITY["EPSG","8901"]], UNIT["degree",0.01745329251994328, AUTHORITY["EPSG","9122"]], AUTHORITY["EPSG","4314"]], UNIT["metre",1, AUTHORITY["EPSG","9001"]], PROJECTION["Transverse_Merc…		707	8.33985537	54.69017291	EPSG:4326	1.5707
Filago	minima	species		Filago minima (Sm.) Pers.	Plantae	Asteraceae	Small cudweed	ICBN	Quentin J. Groom	Quentin J. Groom	en	CC0 - No Rights Reserved	Quentin J. Groom	e8ad0d98-7f7f-4c76-af44-fb2eccd08e44	Vascular plants of Amrum 2007-2008	HumanObservation			18/08/2007	8	2007			69ed5d5e-c5c8-4590-b715-db91125306fc	Grazing marsh	Europe; Germany; Schleswig-Holstein; Amrum	Frisian Islands	Amrum	Germany	DE	Schleswig-Holstein	Europe	3456000E 6062000N	EPSG:31467	POLYGON ((3456000 6062000, 3457000 6062000, 3457000 6063000, 3456000 6063000, 3456000 6062000))	PROJCS["DHDN / Gauss-Kruger zone 3", GEOGCS["DHDN", DATUM["Deutsches_Hauptdreiecksnetz", SPHEROID["Bessel 1841",6377397.155,299.1528128, AUTHORITY["EPSG","7004"]], AUTHORITY["EPSG","6314"]], PRIMEM["Greenwich",0, AUTHORITY["EPSG","8901"]], UNIT["degree",0.01745329251994328, AUTHORITY["EPSG","9122"]], AUTHORITY["EPSG","4314"]], UNIT["metre",1, AUTHORITY["EPSG","9001"]], PROJECTION["Transverse_Merc…		707	8.32434925	54.69008754	EPSG:4326	1.5707
Filago	minima	species		Filago minima (Sm.) Pers.	Plantae	Asteraceae	Small cudweed	ICBN	Quentin J. Groom	Quentin J. Groom	en	CC0 - No Rights Reserved	Quentin J. Groom	e8ad0d98-7f7f-4c76-af44-fb2eccd08e44	Vascular plants of Amrum 2007-2008	HumanObservation				8	2007			5216211f-f17e-43bb-a0cd-ea39198923c4	Thalassozentrum	Europe; Germany; Schleswig-Holstein; Amrum	Frisian Islands	Amrum	Germany	DE	Schleswig-Holstein	Europe	3459000E 6055000N	EPSG:31467	POLYGON ((3459000 6055000, 3460000 6055000, 3460000 6056000, 3459000 6056000, 3459000 6055000))	PROJCS["DHDN / Gauss-Kruger zone 3", GEOGCS["DHDN", DATUM["Deutsches_Hauptdreiecksnetz", SPHEROID["Bessel 1841",6377397.155,299.1528128, AUTHORITY["EPSG","7004"]], AUTHORITY["EPSG","6314"]], PRIMEM["Greenwich",0, AUTHORITY["EPSG","8901"]], UNIT["degree",0.01745329251994328, AUTHORITY["EPSG","9122"]], AUTHORITY["EPSG","4314"]], UNIT["metre",1, AUTHORITY["EPSG","9001"]], PROJECTION["Transverse_Merc…		707	8.37183764	54.62745808	EPSG:4326	1.5707
Filago	minima	species		Filago minima (Sm.) Pers.	Plantae	Asteraceae	Small cudweed	ICBN	Quentin J. Groom	Quentin J. Groom	en	CC0 - No Rights Reserved	Quentin J. Groom	e8ad0d98-7f7f-4c76-af44-fb2eccd08e44	Vascular plants of Amrum 2007-2008	HumanObservation			06/07/2008	7	2008			cdcb409d-01b4-48fe-af5a-55413495d5b3	Thalassozentrum	Europe; Germany; Schleswig-Holstein; Amrum	Frisian Islands	Amrum	Germany	DE	Schleswig-Holstein	Europe	3459000E 6055000N	EPSG:31467	POLYGON ((3459000 6055000, 3460000 6055000, 3460000 6056000, 3459000 6056000, 3459000 6055000))	PROJCS["DHDN / Gauss-Kruger zone 3", GEOGCS["DHDN", DATUM["Deutsches_Hauptdreiecksnetz", SPHEROID["Bessel 1841",6377397.155,299.1528128, AUTHORITY["EPSG","7004"]], AUTHORITY["EPSG","6314"]], PRIMEM["Greenwich",0, AUTHORITY["EPSG","8901"]], UNIT["degree",0.01745329251994328, AUTHORITY["EPSG","9122"]], AUTHORITY["EPSG","4314"]], UNIT["metre",1, AUTHORITY["EPSG","9001"]], PROJECTION["Transverse_Merc…		707	8.37183764	54.62745808	EPSG:4326	1.5707
Filago	vulgaris	species		Filago vulgaris Lam.	Plantae	Asteraceae	Cudweed	ICBN	Quentin J. Groom	Quentin J. Groom	en	CC0 - No Rights Reserved	Quentin J. Groom	e8ad0d98-7f7f-4c76-af44-fb2eccd08e44	Vascular plants of Amrum 2007-2008	HumanObservation				8	2007			4431f9b1-a173-4a81-8664-4a82d47e9f9c	Satteldune	Europe; Germany; Schleswig-Holstein; Amrum	Frisian Islands	Amrum	Germany	DE	Schleswig-Holstein	Europe	3457000E 6057000N	EPSG:31467	POLYGON ((3457000 6057000, 3458000 6057000, 3458000 6058000, 3457000 6058000, 3457000 6057000))	PROJCS["DHDN / Gauss-Kruger zone 3", GEOGCS["DHDN", DATUM["Deutsches_Hauptdreiecksnetz", SPHEROID["Bessel 1841",6377397.155,299.1528128, AUTHORITY["EPSG","7004"]], AUTHORITY["EPSG","6314"]], PRIMEM["Greenwich",0, AUTHORITY["EPSG","8901"]], UNIT["degree",0.01745329251994328, AUTHORITY["EPSG","9122"]], AUTHORITY["EPSG","4314"]], UNIT["metre",1, AUTHORITY["EPSG","9001"]], PROJECTION["Transverse_Merc…		707	8.34058266	54.64525924	EPSG:4326	1.5707
Galinsoga	parviflora	species		Galinsoga parviflora Cav.	Plantae	Asteraceae	Gallant Soldier	ICBN	Quentin J. Groom	Quentin J. Groom	en	CC0 - No Rights Reserved	Quentin J. Groom	e8ad0d98-7f7f-4c76-af44-fb2eccd08e44	Vascular plants of Amrum 2007-2008	HumanObservation				8	2007			55a0db52-9c76-4ee5-b692-4f0ccabc027a	Norddorf west	Europe; Germany; Schleswig-Holstein; Amrum	Frisian Islands	Amrum	Germany	DE	Schleswig-Holstein	Europe	3456000E 6061000N	EPSG:31467	POLYGON ((3456000 6061000, 3457000 6061000, 3457000 6062000, 3456000 6062000, 3456000 6061000))	PROJCS["DHDN / Gauss-Kruger zone 3", GEOGCS["DHDN", DATUM["Deutsches_Hauptdreiecksnetz", SPHEROID["Bessel 1841",6377397.155,299.1528128, AUTHORITY["EPSG","7004"]], AUTHORITY["EPSG","6314"]], PRIMEM["Greenwich",0, AUTHORITY["EPSG","8901"]], UNIT["degree",0.01745329251994328, AUTHORITY["EPSG","9122"]], AUTHORITY["EPSG","4314"]], UNIT["metre",1, AUTHORITY["EPSG","9001"]], PROJECTION["Transverse_Merc…	Town, some dune, plantation and grazing	707	8.32449829	54.68110486	EPSG:4326	1.5707
Galinsoga	parviflora	species		Galinsoga parviflora Cav.	Plantae	Asteraceae	Gallant Soldier	ICBN	Quentin J. Groom	Quentin J. Groom	en	CC0 - No Rights Reserved	Quentin J. Groom	e8ad0d98-7f7f-4c76-af44-fb2eccd08e44	Vascular plants of Amrum 2007-2008	HumanObservation			25/08/2007	8	2007			f9b2c76c-8b0e-431a-94d5-5ebdf0a31841	Windmills	Europe; Germany; Schleswig-Holstein; Amrum	Frisian Islands	Amrum	Germany	DE	Schleswig-Holstein	Europe	3458000E 6057000N	EPSG:31467	POLYGON ((3458000 6057000, 3459000 6057000, 3459000 6058000, 3458000 6058000, 3458000 6057000))	PROJCS["DHDN / Gauss-Kruger zone 3", GEOGCS["DHDN", DATUM["Deutsches_Hauptdreiecksnetz", SPHEROID["Bessel 1841",6377397.155,299.1528128, AUTHORITY["EPSG","7004"]], AUTHORITY["EPSG","6314"]], PRIMEM["Greenwich",0, AUTHORITY["EPSG","8901"]], UNIT["degree",0.01745329251994328, AUTHORITY["EPSG","9122"]], AUTHORITY["EPSG","4314"]], UNIT["metre",1, AUTHORITY["EPSG","9001"]], PROJECTION["Transverse_Merc…		707	8.35607176	54.64534249	EPSG:4326	1.5707
Galinsoga	parviflora	species		Galinsoga parviflora Cav.	Plantae	Asteraceae	Gallant Soldier	ICBN	Quentin J. Groom	Quentin J. Groom	en	CC0 - No Rights Reserved	Quentin J. Groom	e8ad0d98-7f7f-4c76-af44-fb2eccd08e44	Vascular plants of Amrum 2007-2008	HumanObservation			21/08/2007	8	2007			4d568490-a5fd-4139-893e-887be0a937b9	Bearendeal	Europe; Germany; Schleswig-Holstein; Amrum	Frisian Islands	Amrum	Germany	DE	Schleswig-Holstein	Europe	3458000E 6059000N	EPSG:31467	POLYGON ((3458000 6059000, 3459000 6059000, 3459000 6060000, 3458000 6060000, 3458000 6059000))	PROJCS["DHDN / Gauss-Kruger zone 3", GEOGCS["DHDN", DATUM["Deutsches_Hauptdreiecksnetz", SPHEROID["Bessel 1841",6377397.155,299.1528128, AUTHORITY["EPSG","7004"]], AUTHORITY["EPSG","6314"]], PRIMEM["Greenwich",0, AUTHORITY["EPSG","8901"]], UNIT["degree",0.01745329251994328, AUTHORITY["EPSG","9122"]], AUTHORITY["EPSG","4314"]], UNIT["metre",1, AUTHORITY["EPSG","9001"]], PROJECTION["Transverse_Merc…		707	8.35578792	54.66330805	EPSG:4326	1.5707
Galinsoga	quadriradiata	species		Galinsoga quadriradiata Ruiz & Pav.	Plantae	Asteraceae	Gallant Soldier	ICBN	Quentin J. Groom	Quentin J. Groom	en	CC0 - No Rights Reserved	Quentin J. Groom	e8ad0d98-7f7f-4c76-af44-fb2eccd08e44	Vascular plants of Amrum 2007-2008	HumanObservation				8	2007			5f020b21-1300-4c83-97f0-a7ac33850605	Norddorf west	Europe; Germany; Schleswig-Holstein; Amrum	Frisian Islands	Amrum	Germany	DE	Schleswig-Holstein	Europe	3456000E 6061000N	EPSG:31467	POLYGON ((3456000 6061000, 3457000 6061000, 3457000 6062000, 3456000 6062000, 3456000 6061000))	PROJCS["DHDN / Gauss-Kruger zone 3", GEOGCS["DHDN", DATUM["Deutsches_Hauptdreiecksnetz", SPHEROID["Bessel 1841",6377397.155,299.1528128, AUTHORITY["EPSG","7004"]], AUTHORITY["EPSG","6314"]], PRIMEM["Greenwich",0, AUTHORITY["EPSG","8901"]], UNIT["degree",0.01745329251994328, AUTHORITY["EPSG","9122"]], AUTHORITY["EPSG","4314"]], UNIT["metre",1, AUTHORITY["EPSG","9001"]], PROJECTION["Transverse_Merc…	Town, some dune, plantation and grazing	707	8.32449829	54.68110486	EPSG:4326	1.5707
Galinsoga	quadriradiata	species		Galinsoga quadriradiata Ruiz & Pav.	Plantae	Asteraceae	Gallant Soldier	ICBN	Quentin J. Groom	Quentin J. Groom	en	CC0 - No Rights Reserved	Quentin J. Groom	e8ad0d98-7f7f-4c76-af44-fb2eccd08e44	Vascular plants of Amrum 2007-2008	HumanObservation				8	2007			1686e58f-4689-41c6-b1da-1d8211a1d509	Nebel	Europe; Germany; Schleswig-Holstein; Amrum	Frisian Islands	Amrum	Germany	DE	Schleswig-Holstein	Europe	3458000E 6058000N	EPSG:31467	POLYGON ((3458000 6058000, 3459000 6058000, 3459000 6059000, 3458000 6059000, 3458000 6058000))	PROJCS["DHDN / Gauss-Kruger zone 3", GEOGCS["DHDN", DATUM["Deutsches_Hauptdreiecksnetz", SPHEROID["Bessel 1841",6377397.155,299.1528128, AUTHORITY["EPSG","7004"]], AUTHORITY["EPSG","6314"]], PRIMEM["Greenwich",0, AUTHORITY["EPSG","8901"]], UNIT["degree",0.01745329251994328, AUTHORITY["EPSG","9122"]], AUTHORITY["EPSG","4314"]], UNIT["metre",1, AUTHORITY["EPSG","9001"]], PROJECTION["Transverse_Merc…	Town, saltmarsh, grazing	707	8.35592988	54.65432528	EPSG:4326	1.5707
Galinsoga	quadriradiata	species		Galinsoga quadriradiata Ruiz & Pav.	Plantae	Asteraceae	Gallant Soldier	ICBN	Quentin J. Groom	Quentin J. Groom	en	CC0 - No Rights Reserved	Quentin J. Groom	e8ad0d98-7f7f-4c76-af44-fb2eccd08e44	Vascular plants of Amrum 2007-2008	HumanObservation				8	2007			7fdc9c78-541a-468f-aecd-dfb5456d96c1	Norddorf east	Europe; Germany; Schleswig-Holstein; Amrum	Frisian Islands	Amrum	Germany	DE	Schleswig-Holstein	Europe	3457000E 6061000N	EPSG:31467	POLYGON ((3457000 6061000, 3458000 6061000, 3458000 6062000, 3457000 6062000, 3457000 6061000))	PROJCS["DHDN / Gauss-Kruger zone 3", GEOGCS["DHDN", DATUM["Deutsches_Hauptdreiecksnetz", SPHEROID["Bessel 1841",6377397.155,299.1528128, AUTHORITY["EPSG","7004"]], AUTHORITY["EPSG","6314"]], PRIMEM["Greenwich",0, AUTHORITY["EPSG","8901"]], UNIT["degree",0.01745329251994328, AUTHORITY["EPSG","9122"]], AUTHORITY["EPSG","4314"]], UNIT["metre",1, AUTHORITY["EPSG","9001"]], PROJECTION["Transverse_Merc…		707	8.34000099	54.68119021	EPSG:4326	1.5707
Galinsoga	quadriradiata	species		Galinsoga quadriradiata Ruiz & Pav.	Plantae	Asteraceae	Gallant Soldier	ICBN	Quentin J. Groom	Quentin J. Groom	en	CC0 - No Rights Reserved	Quentin J. Groom	e8ad0d98-7f7f-4c76-af44-fb2eccd08e44	Vascular plants of Amrum 2007-2008	HumanObservation				8	2007			afb160e8-392e-44d3-8ef9-5d6409122477	Satteldune	Europe; Germany; Schleswig-Holstein; Amrum	Frisian Islands	Amrum	Germany	DE	Schleswig-Holstein	Europe	3457000E 6057000N	EPSG:31467	POLYGON ((3457000 6057000, 3458000 6057000, 3458000 6058000, 3457000 6058000, 3457000 6057000))	PROJCS["DHDN / Gauss-Kruger zone 3", GEOGCS["DHDN", DATUM["Deutsches_Hauptdreiecksnetz", SPHEROID["Bessel 1841",6377397.155,299.1528128, AUTHORITY["EPSG","7004"]], AUTHORITY["EPSG","6314"]], PRIMEM["Greenwich",0, AUTHORITY["EPSG","8901"]], UNIT["degree",0.01745329251994328, AUTHORITY["EPSG","9122"]], AUTHORITY["EPSG","4314"]], UNIT["metre",1, AUTHORITY["EPSG","9001"]], PROJECTION["Transverse_Merc…		707	8.34058266	54.64525924	EPSG:4326	1.5707
Galinsoga	quadriradiata	species		Galinsoga quadriradiata Ruiz & Pav.	Plantae	Asteraceae	Gallant Soldier	ICBN	Quentin J. Groom	Quentin J. Groom	en	CC0 - No Rights Reserved	Quentin J. Groom	e8ad0d98-7f7f-4c76-af44-fb2eccd08e44	Vascular plants of Amrum 2007-2008	HumanObservation			19/08/2007	8	2007			54275ca1-1816-4686-86b2-9e00b207684c	Grazing marsh north-east	Europe; Germany; Schleswig-Holstein; Amrum	Frisian Islands	Amrum	Germany	DE	Schleswig-Holstein	Europe	3457000E 6062000N	EPSG:31467	POLYGON ((3457000 6062000, 3458000 6062000, 3458000 6063000, 3457000 6063000, 3457000 6062000))	PROJCS["DHDN / Gauss-Kruger zone 3", GEOGCS["DHDN", DATUM["Deutsches_Hauptdreiecksnetz", SPHEROID["Bessel 1841",6377397.155,299.1528128, AUTHORITY["EPSG","7004"]], AUTHORITY["EPSG","6314"]], PRIMEM["Greenwich",0, AUTHORITY["EPSG","8901"]], UNIT["degree",0.01745329251994328, AUTHORITY["EPSG","9122"]], AUTHORITY["EPSG","4314"]], UNIT["metre",1, AUTHORITY["EPSG","9001"]], PROJECTION["Transverse_Merc…		707	8.33985537	54.69017291	EPSG:4326	1.5707
Gnaphalium	sylvaticum	species		Gnaphalium sylvaticum L.	Plantae	Asteraceae	Wood Cudweed	ICBN	Quentin J. Groom	Quentin J. Groom	en	CC0 - No Rights Reserved	Quentin J. Groom	e8ad0d98-7f7f-4c76-af44-fb2eccd08e44	Vascular plants of Amrum 2007-2008	HumanObservation				8	2007			cd7de275-55fa-4c3c-a407-5a739852b91b	Ann Lunn (west)	Europe; Germany; Schleswig-Holstein; Amrum	Frisian Islands	Amrum	Germany	DE	Schleswig-Holstein	Europe	3457000E 6060000N	EPSG:31467	POLYGON ((3457000 6060000, 3458000 6060000, 3458000 6061000, 3457000 6061000, 3457000 6060000))	PROJCS["DHDN / Gauss-Kruger zone 3", GEOGCS["DHDN", DATUM["Deutsches_Hauptdreiecksnetz", SPHEROID["Bessel 1841",6377397.155,299.1528128, AUTHORITY["EPSG","7004"]], AUTHORITY["EPSG","6314"]], PRIMEM["Greenwich",0, AUTHORITY["EPSG","8901"]], UNIT["degree",0.01745329251994328, AUTHORITY["EPSG","9122"]], AUTHORITY["EPSG","4314"]], UNIT["metre",1, AUTHORITY["EPSG","9001"]], PROJECTION["Transverse_Merc…	Saltmarsh, grazing, crops and a small amount of woodland	707	8.34014653	54.67220748	EPSG:4326	1.5707
Gnaphalium	uliginosum	species		Gnaphalium uliginosum L.	Plantae	Asteraceae	Marsh Cudweed	ICBN	Quentin J. Groom	Quentin J. Groom	en	CC0 - No Rights Reserved	Quentin J. Groom	e8ad0d98-7f7f-4c76-af44-fb2eccd08e44	Vascular plants of Amrum 2007-2008	HumanObservation				8	2007			157ee0eb-a34b-4013-980e-63b0275e7d1f	Norddorf west	Europe; Germany; Schleswig-Holstein; Amrum	Frisian Islands	Amrum	Germany	DE	Schleswig-Holstein	Europe	3456000E 6061000N	EPSG:31467	POLYGON ((3456000 6061000, 3457000 6061000, 3457000 6062000, 3456000 6062000, 3456000 6061000))	PROJCS["DHDN / Gauss-Kruger zone 3", GEOGCS["DHDN", DATUM["Deutsches_Hauptdreiecksnetz", SPHEROID["Bessel 1841",6377397.155,299.1528128, AUTHORITY["EPSG","7004"]], AUTHORITY["EPSG","6314"]], PRIMEM["Greenwich",0, AUTHORITY["EPSG","8901"]], UNIT["degree",0.01745329251994328, AUTHORITY["EPSG","9122"]], AUTHORITY["EPSG","4314"]], UNIT["metre",1, AUTHORITY["EPSG","9001"]], PROJECTION["Transverse_Merc…	Town, some dune, plantation and grazing	707	8.32449829	54.68110486	EPSG:4326	1.5707
Gnaphalium	uliginosum	species		Gnaphalium uliginosum L.	Plantae	Asteraceae	Marsh Cudweed	ICBN	Quentin J. Groom	Quentin J. Groom	en	CC0 - No Rights Reserved	Quentin J. Groom	e8ad0d98-7f7f-4c76-af44-fb2eccd08e44	Vascular plants of Amrum 2007-2008	HumanObservation				8	2007			04f2c8d3-d8d3-45d3-8454-709d99997a2d	Norddorf east	Europe; Germany; Schleswig-Holstein; Amrum	Frisian Islands	Amrum	Germany	DE	Schleswig-Holstein	Europe	3457000E 6061000N	EPSG:31467	POLYGON ((3457000 6061000, 3458000 6061000, 3458000 6062000, 3457000 6062000, 3457000 6061000))	PROJCS["DHDN / Gauss-Kruger zone 3", GEOGCS["DHDN", DATUM["Deutsches_Hauptdreiecksnetz", SPHEROID["Bessel 1841",6377397.155,299.1528128, AUTHORITY["EPSG","7004"]], AUTHORITY["EPSG","6314"]], PRIMEM["Greenwich",0, AUTHORITY["EPSG","8901"]], UNIT["degree",0.01745329251994328, AUTHORITY["EPSG","9122"]], AUTHORITY["EPSG","4314"]], UNIT["metre",1, AUTHORITY["EPSG","9001"]], PROJECTION["Transverse_Merc…		707	8.34000099	54.68119021	EPSG:4326	1.5707
Gnaphalium	uliginosum	species		Gnaphalium uliginosum L.	Plantae	Asteraceae	Marsh Cudweed	ICBN	Quentin J. Groom	Quentin J. Groom	en	CC0 - No Rights Reserved	Quentin J. Groom	e8ad0d98-7f7f-4c76-af44-fb2eccd08e44	Vascular plants of Amrum 2007-2008	HumanObservation			17/08/2007	8	2007			cc893aab-5269-4666-8e5e-405fae1482a9	Gro�d�n	Europe; Germany; Schleswig-Holstein; Amrum	Frisian Islands	Amrum	Germany	DE	Schleswig-Holstein	Europe	3458000E 6056000N	EPSG:31467	POLYGON ((3458000 6056000, 3459000 6056000, 3459000 6057000, 3458000 6057000, 3458000 6056000))	PROJCS["DHDN / Gauss-Kruger zone 3", GEOGCS["DHDN", DATUM["Deutsches_Hauptdreiecksnetz", SPHEROID["Bessel 1841",6377397.155,299.1528128, AUTHORITY["EPSG","7004"]], AUTHORITY["EPSG","6314"]], PRIMEM["Greenwich",0, AUTHORITY["EPSG","8901"]], UNIT["degree",0.01745329251994328, AUTHORITY["EPSG","9122"]], AUTHORITY["EPSG","4314"]], UNIT["metre",1, AUTHORITY["EPSG","9001"]], PROJECTION["Transverse_Merc…		707	8.35621356	54.63635968	EPSG:4326	1.5707
Gnaphalium	uliginosum	species		Gnaphalium uliginosum L.	Plantae	Asteraceae	Marsh Cudweed	ICBN	Quentin J. Groom	Quentin J. Groom	en	CC0 - No Rights Reserved	Quentin J. Groom	e8ad0d98-7f7f-4c76-af44-fb2eccd08e44	Vascular plants of Amrum 2007-2008	HumanObservation			23/08/2007	8	2007			a0c36711-3254-4ee4-ae0f-a0c3d945550b	East Steenodde	Europe; Germany; Schleswig-Holstein; Amrum	Frisian Islands	Amrum	Germany	DE	Schleswig-Holstein	Europe	3460000E 6055000N	EPSG:31467	POLYGON ((3460000 6055000, 3461000 6055000, 3461000 6056000, 3460000 6056000, 3460000 6055000))	PROJCS["DHDN / Gauss-Kruger zone 3", GEOGCS["DHDN", DATUM["Deutsches_Hauptdreiecksnetz", SPHEROID["Bessel 1841",6377397.155,299.1528128, AUTHORITY["EPSG","7004"]], AUTHORITY["EPSG","6314"]], PRIMEM["Greenwich",0, AUTHORITY["EPSG","8901"]], UNIT["degree",0.01745329251994328, AUTHORITY["EPSG","9122"]], AUTHORITY["EPSG","4314"]], UNIT["metre",1, AUTHORITY["EPSG","9001"]], PROJECTION["Transverse_Merc…		707	8.38732007	54.62753732	EPSG:4326	1.5707
Gnaphalium	uliginosum	species		Gnaphalium uliginosum L.	Plantae	Asteraceae	Marsh Cudweed	ICBN	Quentin J. Groom	Quentin J. Groom	en	CC0 - No Rights Reserved	Quentin J. Groom	e8ad0d98-7f7f-4c76-af44-fb2eccd08e44	Vascular plants of Amrum 2007-2008	HumanObservation				8	2007			3475e62e-030a-44aa-945b-e7a6d7f51ea3	west Vogelkoje	Europe; Germany; Schleswig-Holstein; Amrum	Frisian Islands	Amrum	Germany	DE	Schleswig-Holstein	Europe	3456000E 6059000N	EPSG:31467	POLYGON ((3456000 6059000, 3457000 6059000, 3457000 6060000, 3456000 6060000, 3456000 6059000))	PROJCS["DHDN / Gauss-Kruger zone 3", GEOGCS["DHDN", DATUM["Deutsches_Hauptdreiecksnetz", SPHEROID["Bessel 1841",6377397.155,299.1528128, AUTHORITY["EPSG","7004"]], AUTHORITY["EPSG","6314"]], PRIMEM["Greenwich",0, AUTHORITY["EPSG","8901"]], UNIT["degree",0.01745329251994328, AUTHORITY["EPSG","9122"]], AUTHORITY["EPSG","4314"]], UNIT["metre",1, AUTHORITY["EPSG","9001"]], PROJECTION["Transverse_Merc…		707	8.32479613	54.66313946	EPSG:4326	1.5707
Gnaphalium	uliginosum	species		Gnaphalium uliginosum L.	Plantae	Asteraceae	Marsh Cudweed	ICBN	Quentin J. Groom	Quentin J. Groom	en	CC0 - No Rights Reserved	Quentin J. Groom	e8ad0d98-7f7f-4c76-af44-fb2eccd08e44	Vascular plants of Amrum 2007-2008	HumanObservation			18/08/2007	8	2007			89b60713-5957-4370-9ee8-c2b8b7e5db91	Grazing marsh	Europe; Germany; Schleswig-Holstein; Amrum	Frisian Islands	Amrum	Germany	DE	Schleswig-Holstein	Europe	3456000E 6062000N	EPSG:31467	POLYGON ((3456000 6062000, 3457000 6062000, 3457000 6063000, 3456000 6063000, 3456000 6062000))	PROJCS["DHDN / Gauss-Kruger zone 3", GEOGCS["DHDN", DATUM["Deutsches_Hauptdreiecksnetz", SPHEROID["Bessel 1841",6377397.155,299.1528128, AUTHORITY["EPSG","7004"]], AUTHORITY["EPSG","6314"]], PRIMEM["Greenwich",0, AUTHORITY["EPSG","8901"]], UNIT["degree",0.01745329251994328, AUTHORITY["EPSG","9122"]], AUTHORITY["EPSG","4314"]], UNIT["metre",1, AUTHORITY["EPSG","9001"]], PROJECTION["Transverse_Merc…		707	8.32434925	54.69008754	EPSG:4326	1.5707
Gnaphalium	uliginosum	species		Gnaphalium uliginosum L.	Plantae	Asteraceae	Marsh Cudweed	ICBN	Quentin J. Groom	Quentin J. Groom	en	CC0 - No Rights Reserved	Quentin J. Groom	e8ad0d98-7f7f-4c76-af44-fb2eccd08e44	Vascular plants of Amrum 2007-2008	HumanObservation				8	2007			cf25f374-8a2d-4906-9129-4c3bf0a600e9	Thalassozentrum	Europe; Germany; Schleswig-Holstein; Amrum	Frisian Islands	Amrum	Germany	DE	Schleswig-Holstein	Europe	3459000E 6055000N	EPSG:31467	POLYGON ((3459000 6055000, 3460000 6055000, 3460000 6056000, 3459000 6056000, 3459000 6055000))	PROJCS["DHDN / Gauss-Kruger zone 3", GEOGCS["DHDN", DATUM["Deutsches_Hauptdreiecksnetz", SPHEROID["Bessel 1841",6377397.155,299.1528128, AUTHORITY["EPSG","7004"]], AUTHORITY["EPSG","6314"]], PRIMEM["Greenwich",0, AUTHORITY["EPSG","8901"]], UNIT["degree",0.01745329251994328, AUTHORITY["EPSG","9122"]], AUTHORITY["EPSG","4314"]], UNIT["metre",1, AUTHORITY["EPSG","9001"]], PROJECTION["Transverse_Merc…		707	8.37183764	54.62745808	EPSG:4326	1.5707
Gnaphalium	uliginosum	species		Gnaphalium uliginosum L.	Plantae	Asteraceae	Marsh Cudweed	ICBN	Quentin J. Groom	Quentin J. Groom	en	CC0 - No Rights Reserved	Quentin J. Groom	e8ad0d98-7f7f-4c76-af44-fb2eccd08e44	Vascular plants of Amrum 2007-2008	HumanObservation			08/07/2008	7	2008			aa7da3d3-19e0-4f12-b489-b44e0da9e805	Hidden Lake	Europe; Germany; Schleswig-Holstein; Amrum	Frisian Islands	Amrum	Germany	DE	Schleswig-Holstein	Europe	3458000E 6055000N	EPSG:31467	POLYGON ((3458000 6055000, 3459000 6055000, 3459000 6056000, 3458000 6056000, 3458000 6055000))	PROJCS["DHDN / Gauss-Kruger zone 3", GEOGCS["DHDN", DATUM["Deutsches_Hauptdreiecksnetz", SPHEROID["Bessel 1841",6377397.155,299.1528128, AUTHORITY["EPSG","7004"]], AUTHORITY["EPSG","6314"]], PRIMEM["Greenwich",0, AUTHORITY["EPSG","8901"]], UNIT["degree",0.01745329251994328, AUTHORITY["EPSG","9122"]], AUTHORITY["EPSG","4314"]], UNIT["metre",1, AUTHORITY["EPSG","9001"]], PROJECTION["Transverse_Merc…		707	8.35635529	54.62737686	EPSG:4326	1.5707
Gnaphalium	uliginosum	species		Gnaphalium uliginosum L.	Plantae	Asteraceae	Marsh Cudweed	ICBN	Quentin J. Groom	Quentin J. Groom	en	CC0 - No Rights Reserved	Quentin J. Groom	e8ad0d98-7f7f-4c76-af44-fb2eccd08e44	Vascular plants of Amrum 2007-2008	HumanObservation			05/07/2008	7	2008			d5401172-4a9b-47b9-aee1-fe2d8c7f27e3	Norddorf Sewage works	Europe; Germany; Schleswig-Holstein; Amrum	Frisian Islands	Amrum	Germany	DE	Schleswig-Holstein	Europe	3457000E 6061000N	EPSG:31467	POLYGON ((3457000 6061000, 3458000 6061000, 3458000 6062000, 3457000 6062000, 3457000 6061000))	PROJCS["DHDN / Gauss-Kruger zone 3", GEOGCS["DHDN", DATUM["Deutsches_Hauptdreiecksnetz", SPHEROID["Bessel 1841",6377397.155,299.1528128, AUTHORITY["EPSG","7004"]], AUTHORITY["EPSG","6314"]], PRIMEM["Greenwich",0, AUTHORITY["EPSG","8901"]], UNIT["degree",0.01745329251994328, AUTHORITY["EPSG","9122"]], AUTHORITY["EPSG","4314"]], UNIT["metre",1, AUTHORITY["EPSG","9001"]], PROJECTION["Transverse_Merc…		707	8.34000099	54.68119021	EPSG:4326	1.5707
Lapsana	communis	species		Lapsana communis L.	Plantae	Asteraceae	Nipple-wort	ICBN	Quentin J. Groom	Quentin J. Groom	en	CC0 - No Rights Reserved	Quentin J. Groom	e8ad0d98-7f7f-4c76-af44-fb2eccd08e44	Vascular plants of Amrum 2007-2008	HumanObservation				8	2007			9a9b20a4-018d-4b3a-bb65-48d1d9727284	Satteldune	Europe; Germany; Schleswig-Holstein; Amrum	Frisian Islands	Amrum	Germany	DE	Schleswig-Holstein	Europe	3457000E 6057000N	EPSG:31467	POLYGON ((3457000 6057000, 3458000 6057000, 3458000 6058000, 3457000 6058000, 3457000 6057000))	PROJCS["DHDN / Gauss-Kruger zone 3", GEOGCS["DHDN", DATUM["Deutsches_Hauptdreiecksnetz", SPHEROID["Bessel 1841",6377397.155,299.1528128, AUTHORITY["EPSG","7004"]], AUTHORITY["EPSG","6314"]], PRIMEM["Greenwich",0, AUTHORITY["EPSG","8901"]], UNIT["degree",0.01745329251994328, AUTHORITY["EPSG","9122"]], AUTHORITY["EPSG","4314"]], UNIT["metre",1, AUTHORITY["EPSG","9001"]], PROJECTION["Transverse_Merc…		707	8.34058266	54.64525924	EPSG:4326	1.5707
Lapsana	communis	species		Lapsana communis L.	Plantae	Asteraceae	Nipple-wort	ICBN	Quentin J. Groom	Quentin J. Groom	en	CC0 - No Rights Reserved	Quentin J. Groom	e8ad0d98-7f7f-4c76-af44-fb2eccd08e44	Vascular plants of Amrum 2007-2008	HumanObservation				8	2007			c091a488-cca5-41da-aec2-53bcc64cb75a	Wasserwerk Nebel	Europe; Germany; Schleswig-Holstein; Amrum	Frisian Islands	Amrum	Germany	DE	Schleswig-Holstein	Europe	3457000E 6058000N	EPSG:31467	POLYGON ((3457000 6058000, 3458000 6058000, 3458000 6059000, 3457000 6059000, 3457000 6058000))	PROJCS["DHDN / Gauss-Kruger zone 3", GEOGCS["DHDN", DATUM["Deutsches_Hauptdreiecksnetz", SPHEROID["Bessel 1841",6377397.155,299.1528128, AUTHORITY["EPSG","7004"]], AUTHORITY["EPSG","6314"]], PRIMEM["Greenwich",0, AUTHORITY["EPSG","8901"]], UNIT["degree",0.01745329251994328, AUTHORITY["EPSG","9122"]], AUTHORITY["EPSG","4314"]], UNIT["metre",1, AUTHORITY["EPSG","9001"]], PROJECTION["Transverse_Merc…		707	8.34043736	54.654242	EPSG:4326	1.5707
Lapsana	communis	species		Lapsana communis L.	Plantae	Asteraceae	Nipple-wort	ICBN	Quentin J. Groom	Quentin J. Groom	en	CC0 - No Rights Reserved	Quentin J. Groom	e8ad0d98-7f7f-4c76-af44-fb2eccd08e44	Vascular plants of Amrum 2007-2008	HumanObservation			05/07/2008	7	2008			8309ad03-a707-40a3-aaaa-c87c2c5e62fb	Norddorf Sewage works	Europe; Germany; Schleswig-Holstein; Amrum	Frisian Islands	Amrum	Germany	DE	Schleswig-Holstein	Europe	3457000E 6061000N	EPSG:31467	POLYGON ((3457000 6061000, 3458000 6061000, 3458000 6062000, 3457000 6062000, 3457000 6061000))	PROJCS["DHDN / Gauss-Kruger zone 3", GEOGCS["DHDN", DATUM["Deutsches_Hauptdreiecksnetz", SPHEROID["Bessel 1841",6377397.155,299.1528128, AUTHORITY["EPSG","7004"]], AUTHORITY["EPSG","6314"]], PRIMEM["Greenwich",0, AUTHORITY["EPSG","8901"]], UNIT["degree",0.01745329251994328, AUTHORITY["EPSG","9122"]], AUTHORITY["EPSG","4314"]], UNIT["metre",1, AUTHORITY["EPSG","9001"]], PROJECTION["Transverse_Merc…		707	8.34000099	54.68119021	EPSG:4326	1.5707
Leontodon	autumnalis	species		Leontodon autumnalis L.	Plantae	Asteraceae	Smooth Hawkbit	ICBN	Quentin J. Groom	Quentin J. Groom	en	CC0 - No Rights Reserved	Quentin J. Groom	e8ad0d98-7f7f-4c76-af44-fb2eccd08e44	Vascular plants of Amrum 2007-2008	HumanObservation			30/08/2007	8	2007			aafdb910-e90d-4410-adfc-ba6fe5a6abc9	A4 50m plot, 175 m south-south-west of the central Vogelkoje	Europe; Germany; Schleswig-Holstein; Amrum	Frisian Islands	Amrum	Germany	DE	Schleswig-Holstein	Europe	3456400E 6059400N	EPSG:31467	POLYGON ((3456400 6059400, 3456450 6059400, 3456450 6059450, 3456400 6059450, 3456400 6059400))	PROJCS["DHDN / Gauss-Kruger zone 3", GEOGCS["DHDN", DATUM["Deutsches_Hauptdreiecksnetz", SPHEROID["Bessel 1841",6377397.155,299.1528128, AUTHORITY["EPSG","7004"]], AUTHORITY["EPSG","6314"]], PRIMEM["Greenwich",0, AUTHORITY["EPSG","8901"]], UNIT["degree",0.01745329251994328, AUTHORITY["EPSG","9122"]], AUTHORITY["EPSG","4314"]], UNIT["metre",1, AUTHORITY["EPSG","9001"]], PROJECTION["Transverse_Merc…	dunes	30	8.32364513	54.66245928	EPSG:4326	1.5707
Leontodon	autumnalis	species		Leontodon autumnalis L.	Plantae	Asteraceae	Smooth Hawkbit	ICBN	Quentin J. Groom	Quentin J. Groom	en	CC0 - No Rights Reserved	Quentin J. Groom	e8ad0d98-7f7f-4c76-af44-fb2eccd08e44	Vascular plants of Amrum 2007-2008	HumanObservation			30/08/2007	8	2007			dc1c3a5a-e24e-40f7-83fc-a0b87a3650d8	A3 50m plot, 335m north-west of the central Vogelkoje	Europe; Germany; Schleswig-Holstein; Amrum	Frisian Islands	Amrum	Germany	DE	Schleswig-Holstein	Europe	3456300E 6059900N	EPSG:31467	POLYGON ((3456300 6059900, 3456350 6059900, 3456350 6059950, 3456300 6059950, 3456300 6059900))	PROJCS["DHDN / Gauss-Kruger zone 3", GEOGCS["DHDN", DATUM["Deutsches_Hauptdreiecksnetz", SPHEROID["Bessel 1841",6377397.155,299.1528128, AUTHORITY["EPSG","7004"]], AUTHORITY["EPSG","6314"]], PRIMEM["Greenwich",0, AUTHORITY["EPSG","8901"]], UNIT["degree",0.01745329251994328, AUTHORITY["EPSG","9122"]], AUTHORITY["EPSG","4314"]], UNIT["metre",1, AUTHORITY["EPSG","9001"]], PROJECTION["Transverse_Merc…	dunes	30	8.32202085	54.66694198	EPSG:4326	1.5707
Leontodon	autumnalis	species		Leontodon autumnalis L.	Plantae	Asteraceae	Smooth Hawkbit	ICBN	Quentin J. Groom	Quentin J. Groom	en	CC0 - No Rights Reserved	Quentin J. Groom	e8ad0d98-7f7f-4c76-af44-fb2eccd08e44	Vascular plants of Amrum 2007-2008	HumanObservation			30/08/2007	8	2007			e1511d97-a7d5-4d75-80cc-b717bfb41ad2	E1 50m plot, behind houses north-west of Fleegamwai Norddorf	Europe; Germany; Schleswig-Holstein; Amrum	Frisian Islands	Amrum	Germany	DE	Schleswig-Holstein	Europe	3456700E 6061500N	EPSG:31467	POLYGON ((3456700 6061500, 3456750 6061500, 3456750 6061550, 3456700 6061550, 3456700 6061500))	PROJCS["DHDN / Gauss-Kruger zone 3", GEOGCS["DHDN", DATUM["Deutsches_Hauptdreiecksnetz", SPHEROID["Bessel 1841",6377397.155,299.1528128, AUTHORITY["EPSG","7004"]], AUTHORITY["EPSG","6314"]], PRIMEM["Greenwich",0, AUTHORITY["EPSG","8901"]], UNIT["degree",0.01745329251994328, AUTHORITY["EPSG","9122"]], AUTHORITY["EPSG","4314"]], UNIT["metre",1, AUTHORITY["EPSG","9001"]], PROJECTION["Transverse_Merc…	stabilised dunes	30	8.32798269	54.6813488	EPSG:4326	1.5707
Leontodon	autumnalis	species		Leontodon autumnalis L.	Plantae	Asteraceae	Smooth Hawkbit	ICBN	Quentin J. Groom	Quentin J. Groom	en	CC0 - No Rights Reserved	Quentin J. Groom	e8ad0d98-7f7f-4c76-af44-fb2eccd08e44	Vascular plants of Amrum 2007-2008	HumanObservation			31/08/2007	8	2007			ec2d4dbf-848c-4ad4-b194-69b3638bf6d9	Z1 50m plot, central Nebel	Europe; Germany; Schleswig-Holstein; Amrum	Frisian Islands	Amrum	Germany	DE	Schleswig-Holstein	Europe	3458400E 6058200N	EPSG:31467	POLYGON ((3458400 6058200, 3458450 6058200, 3458450 6058250, 3458400 6058250, 3458400 6058200))	PROJCS["DHDN / Gauss-Kruger zone 3", GEOGCS["DHDN", DATUM["Deutsches_Hauptdreiecksnetz", SPHEROID["Bessel 1841",6377397.155,299.1528128, AUTHORITY["EPSG","7004"]], AUTHORITY["EPSG","6314"]], PRIMEM["Greenwich",0, AUTHORITY["EPSG","8901"]], UNIT["degree",0.01745329251994328, AUTHORITY["EPSG","9122"]], AUTHORITY["EPSG","4314"]], UNIT["metre",1, AUTHORITY["EPSG","9001"]], PROJECTION["Transverse_Merc…	hind dunes	30	8.35480703	54.65184883	EPSG:4326	1.5707
Leontodon	autumnalis	species		Leontodon autumnalis L.	Plantae	Asteraceae	Smooth Hawkbit	ICBN	Quentin J. Groom	Quentin J. Groom	en	CC0 - No Rights Reserved	Quentin J. Groom	e8ad0d98-7f7f-4c76-af44-fb2eccd08e44	Vascular plants of Amrum 2007-2008	HumanObservation			31/08/2007	8	2007			1069ef1e-7ff0-4b38-91a5-0e6301c86d22	A2 50m plot	Europe; Germany; Schleswig-Holstein; Amrum	Frisian Islands	Amrum	Germany	DE	Schleswig-Holstein	Europe	3456600E 6059100N	EPSG:31467	POLYGON ((3456600 6059100, 3456650 6059100, 3456650 6059150, 3456600 6059150, 3456600 6059100))	PROJCS["DHDN / Gauss-Kruger zone 3", GEOGCS["DHDN", DATUM["Deutsches_Hauptdreiecksnetz", SPHEROID["Bessel 1841",6377397.155,299.1528128, AUTHORITY["EPSG","7004"]], AUTHORITY["EPSG","6314"]], PRIMEM["Greenwich",0, AUTHORITY["EPSG","8901"]], UNIT["degree",0.01745329251994328, AUTHORITY["EPSG","9122"]], AUTHORITY["EPSG","4314"]], UNIT["metre",1, AUTHORITY["EPSG","9001"]], PROJECTION["Transverse_Merc…		30	8.32678876	54.65978171	EPSG:4326	1.5707
Leontodon	autumnalis	species		Leontodon autumnalis L.	Plantae	Asteraceae	Smooth Hawkbit	ICBN	Quentin J. Groom	Quentin J. Groom	en	CC0 - No Rights Reserved	Quentin J. Groom	e8ad0d98-7f7f-4c76-af44-fb2eccd08e44	Vascular plants of Amrum 2007-2008	HumanObservation			28/08/2007	8	2007			5f2a0273-375d-4cce-be4a-8825343bbf9c	L2 50m plot	Europe; Germany; Schleswig-Holstein; Amrum	Frisian Islands	Amrum	Germany	DE	Schleswig-Holstein	Europe	3456100E 6060800N	EPSG:31467	POLYGON ((3456100 6060800, 3456150 6060800, 3456150 6060850, 3456100 6060850, 3456100 6060800))	PROJCS["DHDN / Gauss-Kruger zone 3", GEOGCS["DHDN", DATUM["Deutsches_Hauptdreiecksnetz", SPHEROID["Bessel 1841",6377397.155,299.1528128, AUTHORITY["EPSG","7004"]], AUTHORITY["EPSG","6314"]], PRIMEM["Greenwich",0, AUTHORITY["EPSG","8901"]], UNIT["degree",0.01745329251994328, AUTHORITY["EPSG","9122"]], AUTHORITY["EPSG","4314"]], UNIT["metre",1, AUTHORITY["EPSG","9001"]], PROJECTION["Transverse_Merc…		30	8.31878623	54.67500904	EPSG:4326	1.5707
Leontodon	autumnalis	species		Leontodon autumnalis L.	Plantae	Asteraceae	Smooth Hawkbit	ICBN	Quentin J. Groom	Quentin J. Groom	en	CC0 - No Rights Reserved	Quentin J. Groom	e8ad0d98-7f7f-4c76-af44-fb2eccd08e44	Vascular plants of Amrum 2007-2008	HumanObservation				8	2007			c6abca5a-2698-4684-823c-f055e338e206	Ann Lunn (west)	Europe; Germany; Schleswig-Holstein; Amrum	Frisian Islands	Amrum	Germany	DE	Schleswig-Holstein	Europe	3457000E 6060000N	EPSG:31467	POLYGON ((3457000 6060000, 3458000 6060000, 3458000 6061000, 3457000 6061000, 3457000 6060000))	PROJCS["DHDN / Gauss-Kruger zone 3", GEOGCS["DHDN", DATUM["Deutsches_Hauptdreiecksnetz", SPHEROID["Bessel 1841",6377397.155,299.1528128, AUTHORITY["EPSG","7004"]], AUTHORITY["EPSG","6314"]], PRIMEM["Greenwich",0, AUTHORITY["EPSG","8901"]], UNIT["degree",0.01745329251994328, AUTHORITY["EPSG","9122"]], AUTHORITY["EPSG","4314"]], UNIT["metre",1, AUTHORITY["EPSG","9001"]], PROJECTION["Transverse_Merc…	Saltmarsh, grazing, crops and a small amount of woodland	707	8.34014653	54.67220748	EPSG:4326	1.5707
Leontodon	autumnalis	species		Leontodon autumnalis L.	Plantae	Asteraceae	Smooth Hawkbit	ICBN	Quentin J. Groom	Quentin J. Groom	en	CC0 - No Rights Reserved	Quentin J. Groom	e8ad0d98-7f7f-4c76-af44-fb2eccd08e44	Vascular plants of Amrum 2007-2008	HumanObservation				8	2007			704bdb43-87e2-42c1-843e-b8a624cce1fc	Nebel	Europe; Germany; Schleswig-Holstein; Amrum	Frisian Islands	Amrum	Germany	DE	Schleswig-Holstein	Europe	3458000E 6058000N	EPSG:31467	POLYGON ((3458000 6058000, 3459000 6058000, 3459000 6059000, 3458000 6059000, 3458000 6058000))	PROJCS["DHDN / Gauss-Kruger zone 3", GEOGCS["DHDN", DATUM["Deutsches_Hauptdreiecksnetz", SPHEROID["Bessel 1841",6377397.155,299.1528128, AUTHORITY["EPSG","7004"]], AUTHORITY["EPSG","6314"]], PRIMEM["Greenwich",0, AUTHORITY["EPSG","8901"]], UNIT["degree",0.01745329251994328, AUTHORITY["EPSG","9122"]], AUTHORITY["EPSG","4314"]], UNIT["metre",1, AUTHORITY["EPSG","9001"]], PROJECTION["Transverse_Merc…	Town, saltmarsh, grazing	707	8.35592988	54.65432528	EPSG:4326	1.5707
[truncated: 3,394 more rows]
